# Supplementary material for: China, the Democratic Republic of the Congo, and artisanal cobalt mining from 2000 through 2020
Source: Proc Natl Acad Sci U S A. 2023 Jun 20;120(26):e2212037120. doi: 10.1073/pnas.2212037120 (PMC10293843; doi:10.1073/pnas.2212037120)
Supplement: Supplementary file 2 — Dataset S01 (XLSX) [file pnas.2212037120.sd01.xlsx]

## Sheet: Sheet1
	Dataset S1: Price of refined cobalt (2020$/lb), artisanal cobalt mine production estimates from the literature (metric tons, cobalt content), total world cobalt mine production (metric tons, cobalt content), and total Democratic Republic of the Congo (DRC) cobalt mine production (metric tons, cobalt content) from 2000 through 2020
		Reporter Type				2000	2001	2002	2003	2004	2005	2006	2007	2008	2009	2010	2011	2012	2013	2014	2015	2016	2017	2018	2019	2020	References			Notes
	Cobalt price (2020$/lb, rounded to the nearest dollar)	Industry				22.196	15.2758	10.2497	14.9181	31.7069	19.7104	20.3106	34.3925	39.9942	20.0773	21.9382	17.3927	13.5283	12.3176	13.7083	13.7176	12.5931	27.0873	36.026	16.4863	15.7	A. L. Gulley, One hundred years of cobalt production in the Democratic Republic of the Congo. Resour. Policy 79, 103007 (2022).
	USGS MYB, artisanal production	Government				1000	2000	2000	4000	7000	7000	0	0	0	0	0	0	0	0	0	0	0	0	0	0	0	2000-2003 K. B. Shedd, “Cobalt” in 2003 Minerals Yearbook, (U.S. Geological Survey, 2006); 2004-2005 K. B. Shedd, “Cobalt” in 2005 Minerals Yearbook, (US Geological Survey, 2008).
	Vanbrabrant, artisanal production	Non-governmental organization (NGO)				8000	9000	11000	11000	15000	18000	20000	19000	24000	0	0	0	0	0	0	0	0	0	0	0	0	Y. Vanbrabant, et al., “TRACE (TRACeability of hEterogenite) Project Report.” (2009).
	Darton, artisanal production	Industry				0	0	0	0	0	0	0	0	0	0	0	0	0	4000	4000	11000	9000	11000	18000	8000	7000	Darton, “Cobalt Market Review: 2014-2015” (2015).; Darton, “Cobalt Market Review: 2015-2016” (2016).; Darton, “Cobalt Market Review: 2016-2017” (2017).; Darton, “Cobalt Market Review: 2017-2018” (2018).; Darton, “Cobalt Market Review: 2018-2019” (2019).; Darton, “Cobalt Market Review: 2019-2020” (2020).; Darton, “Cobalt Market Review: 2020-2021” (2021).
	Global Witness, artisanal production	Non-governmental organization (NGO)				0	0	0	0	22500	0	0	0	0	0	0	0	0	0	0	0	0	0	0	0	0	Global Witness, “Rush and ruin: The devastating mineral trade in Southern Katanga, DRC” (2004).			60,000 t (of exported heterogenite) * 7.5% (average Co content in this report) * 5 (months in dry season) = 22,500 t Co content "A Katangan mining expert... calculated... 60,000 t... heterogenit... during dry season (~May - October)."
	World Bank, artisanal production	Government				0	0	0	0	0	0	8000	0	0	0	0	0	0	0	0	0	0	0	0	0	0	World Bank, “Democratic Republic of Congo: Growth with governance in the mining sector” (2008).			138,773*.8*.075 = 8,000 (nearest thousand) "The artisans... produce... 80 percent of the... 138,773 metric t.... officially exported from Katanga in 2006."
	DERA/BGR, artisanal production	Government				0	0	0	0	0	0	0	0	0	7000	8000	8000	7000	7000	8000	10000	10000	12000	18000	13000	0	S. Al Barazi, et al., Cobalt from the DRC – Potential, Risks and Significance for the Global Cobalt Market. DERA Commod. TopNews 53, 1–15 (2017).; BGR, Mapping of the Artisanal Copper-Cobalt Mining Sector in the Provinces of Haut-Katanga and Lualaba in the Democratic Republic of the Congo (2019).
	CRU, artisanal production	Industry				0	0	0	0	0	0	0	0	0	11000	18000	17000	8000	6000	9000	10000	6000	19000	30000	12000	10000	G. Heppel, “Artisanal mining will balance the cobalt market,” CRU (2018).
	Maiotti, artisanal production	Non-governmental organization (NGO)				0	0	0	0	0	0	0	0	0	0	0	0	0	0	0	0	0	19000	25000	26000	0	L. Maiotti, B. Katz, T. Gillard, H. Koep-Andrieu, “Interconnected supply chains: a comprehensive look at due diligence challenges and opportunities sourcing cobalt and copper from the Democratic Republic of the Congo” (2019).			Average of 18% and 30% times DRC production for each year. "The percentage of artisanal production of cobalt ranges between 18% and 30% (of production)."
	PACT, artisanal production	Non-governmental organization (NGO)				0	0	0	0	0	0	0	0	0	0	0	0	0	0	0	0	0	0	0	0	29000	PACT, “Confronting modern slavery in DRC-UK mineral supply chains” (2020).
	Save the Children, artisanal production	Non-governmental organization (NGO)				0	0	0	0	0	0	0	0	0	0	0	0	0	0	0	0	0	0	0	0	33000	C. Gaffar, I. Kaempfer, “Opportunities for Businesses to Promote Child Rights in Cobalt Artisanal and Small-Scale Mining” (2021).
	Total DRC mine production (rounded to nearest 100)	Government				11000	12000	14600	14800	20200	24500	27100	25400	32300	40000	60000	59000	52000	56000	65000	72000	68000	80000	104000	107000	98200	K. B. Shedd, “Cobalt” in 2003 through 2019 Minerals Yearbooks, (U.S. Geological Survey, 2006 through 2021). https://www.usgs.gov/centers/national-minerals-information-center/cobalt-statistics-and-information
	Total world mine production (rounded to nearest 1,000)	Government				37900	44800	52200	52900	60300	65200	70000	68500	74200	75900	105100	105700	99700	102700	115200	121700	115300	127800	149100	154800	142900	K. B. Shedd, “Cobalt” in 2003 through 2019 Minerals Yearbooks, (U.S. Geological Survey, 2006 through 2021). https://www.usgs.gov/centers/national-minerals-information-center/cobalt-statistics-and-information	0	0
	Government reported estimates share of total DRC cobalt mine production	Government				1000	2000	2000	4000	7000	7000	8000	N/A	N/A	7000	8000	8000	7000	7000	8000	10000	10000	12000	18000	13000	N/A				Government reported estimates
	Industry average reported estimates share of total DRC cobalt mine production (rounded to nearest thousand)	Industry				N/A	N/A	N/A	N/A	N/A	N/A	N/A	N/A	N/A	11000	18000	17000	8000	5000	7000	11000	8000	15000	24000	10000	9000				Average of industry reported estimates
	NGO average reported estimates share of total DRC cobalt mine production (rounded to nearest thousand)	Non-governmental organization (NGO)				8000	9000	11000	11000	19000	18000	20000	19000	24000	N/A	N/A	N/A	N/A	N/A	N/A	N/A	N/A	19000	25000	26000	31000				Average of non-governmental organization reported estimates
