# Supplementary material for: China, the Democratic Republic of the Congo, and artisanal cobalt mining from 2000 through 2020
Source: Proc Natl Acad Sci U S A. 2023 Jun 20;120(26):e2212037120. doi: 10.1073/pnas.2212037120 (PMC10293843; doi:10.1073/pnas.2212037120)
Supplement: Supplementary file 3 — Dataset S02 (XLSX) [file pnas.2212037120.sd02.xlsx]

## Sheet: Sheet1
	Dataset S2: Democratic Republic of the Congo (DRC) industrial mine production 2000 through 2020 (metric tons, cobalt content)
	Reported feed sources*	Contemporary mine/processing facility operator	Contemporary mine/processing facility name	Contemporary majority owner	Owner's headquarters	2000	2001	2002	2003	2004	2005	2006	2007	2008	2009	2010	2011	2012	2013	2014	2015	2016	2017	2018	2019	2020	References	Reference location	Additional sources of production, mine, company, and/or ownership information	Notes
	Own mines	Glencore plc	Mutanda Mining	Glencore plc	Switzerland	0	0	0	0	0	0	0	0	0	7900	8900	7800	8400	13700	14500	16500	24600	23900	27300	25100	0	Darton Commodities Ltd. Annual Cobalt Market Review	https://www.dartoncommodities.co.uk/market-research/	https://congomines.org/drc_companies/210-aurum, https://www.google.com/maps/d/u/0/viewer?mid=1UaZsL2myAOXXO3_ymWcIe-I3myY&hl=en_US&ll=-10.780255000000007%2C25.928109999999982&z=11 ; A. L. Gulley, One hundred years of cobalt production in the Democratic Republic of the Congo. Resour. Policy 79, 103007 (2022).	-
	Own mines	Glencore plc	Kamoto / Katanga Mining / KCC (Kamoto Copper Company)	Glencore plc	Switzerland	0	0	0	0	0	0	400	1000	1200	2500	3400	2600	2100	2600	2200	2900	0	0	11100	17100	23900	2006-2007 USGS Cobalt MYB, 2008-2020 Darton Commodities Ltd. Annual Cobalt Market Review	https://www.dartoncommodities.co.uk/market-research/	https://congomines.org/drc_companies/210-aurum, https://www.google.com/maps/d/u/0/viewer?mid=1UaZsL2myAOXXO3_ymWcIe-I3myY&hl=en_US&ll=-10.780255000000007%2C25.928109999999982&z=11 ; A. L. Gulley, One hundred years of cobalt production in the Democratic Republic of the Congo. Resour. Policy 79, 103007 (2022).	-
	Own mines	Eurasian Resources Group	RTR metalkol (aka: Kolwezi Cu/Co tailings project)	Eurasian Resources Group	Kazakhstan	0	0	0	0	0	0	0	0	0	0	0	0	0	0	0	0	0	0	0	8400	15500	Darton Commodities Ltd. Annual Cobalt Market Review	https://www.dartoncommodities.co.uk/market-research/	https://congomines.org/drc_companies/210-aurum, https://www.google.com/maps/d/u/0/viewer?mid=1UaZsL2myAOXXO3_ymWcIe-I3myY&hl=en_US&ll=-10.780255000000007%2C25.928109999999982&z=11 ; A. L. Gulley, One hundred years of cobalt production in the Democratic Republic of the Congo. Resour. Policy 79, 103007 (2022).	-
	Own mines	China Molybdenum Co Ltd. (CMOC)	Tenke Fungurume	China Molybdenum Co Ltd. (CMOC)	China	0	0	0	0	0	0	0	0	0	2600	8700	11300	11300	12100	13500	15200	15800	16800	18800	16100	15400	2001-2011 S&P Global Metals & Mining mineral asset database, 2012-2020 Darton Commodities Ltd. Annual Cobalt Market Review	https://www.spglobal.com/marketintelligence/en/	https://congomines.org/drc_companies/210-aurum, https://www.google.com/maps/d/u/0/viewer?mid=1UaZsL2myAOXXO3_ymWcIe-I3myY&hl=en_US&ll=-10.780255000000007%2C25.928109999999982&z=11 ; A. L. Gulley, One hundred years of cobalt production in the Democratic Republic of the Congo. Resour. Policy 79, 103007 (2022).	-
	Own mines	Chemaf SARL	Etoile / Usoke	Shalina Resources	Dubai	0	0	0	0	0	0	2000	2600	2400	2800	2700	2400	2200	2200	1500	2300	1900	3700	7200	8100	6200	2004-2008 USGS Cobalt MYB, 2009-2020 Darton Commodities Ltd. Annual Cobalt Market Review	https://www.dartoncommodities.co.uk/market-research/	https://congomines.org/drc_companies/210-aurum, https://www.google.com/maps/d/u/0/viewer?mid=1UaZsL2myAOXXO3_ymWcIe-I3myY&hl=en_US&ll=-10.780255000000007%2C25.928109999999982&z=11 ; A. L. Gulley, One hundred years of cobalt production in the Democratic Republic of the Congo. Resour. Policy 79, 103007 (2022).	-
	Own mines	Ruashi Mining	Ruashi	Jinchuan Group International Resource Co. Ltd.	China	0	0	0	0	0	0	100	400	600	3100	3600	3800	3600	3200	3400	4300	3400	4600	4300	5100	4200	Darton Commodities Ltd. Annual Cobalt Market Review	https://www.dartoncommodities.co.uk/market-research/	https://congomines.org/drc_companies/210-aurum, https://www.google.com/maps/d/u/0/viewer?mid=1UaZsL2myAOXXO3_ymWcIe-I3myY&hl=en_US&ll=-10.780255000000007%2C25.928109999999982&z=11 ; A. L. Gulley, One hundred years of cobalt production in the Democratic Republic of the Congo. Resour. Policy 79, 103007 (2022).	-
	Own mines	China Nonferrous Metals Corp. (CNMC)	Deziwa/Somidez	China Nonferrous Metals Corp. (CNMC)	China	0	0	0	0	0	0	0	0	0	0	0	0	0	0	0	0	0	0	0	0	4200	Darton Commodities Ltd. Annual Cobalt Market Review	https://www.dartoncommodities.co.uk/market-research/	https://congomines.org/drc_companies/210-aurum, https://www.google.com/maps/d/u/0/viewer?mid=1UaZsL2myAOXXO3_ymWcIe-I3myY&hl=en_US&ll=-10.780255000000007%2C25.928109999999982&z=11 ; A. L. Gulley, One hundred years of cobalt production in the Democratic Republic of the Congo. Resour. Policy 79, 103007 (2022).	-
	Own mines	La Générale des Carrières et des Mines (Gécamines)	Big Hill	Gécamines	DRC	1500	1800	1900	3100	2900	2300	4300	5500	5500	4600	4200	4500	3200	4300	5200	4200	3600	2600	0	0	3600	2003-2007 Roskill Cobalt 11th edition (2007), 2008-2020 Darton Commodities Ltd. Annual Cobalt Market Review	-	https://congomines.org/drc_companies/210-aurum, https://www.google.com/maps/d/u/0/viewer?mid=1UaZsL2myAOXXO3_ymWcIe-I3myY&hl=en_US&ll=-10.780255000000007%2C25.928109999999982&z=11 ; A. L. Gulley, One hundred years of cobalt production in the Democratic Republic of the Congo. Resour. Policy 79, 103007 (2022).	-
	Own mines	Compagnie Miniere de Kambove (COMIKA)	Kamoya	Wanbao Mining Limited	China	0	0	0	0	0	0	0	0	0	0	0	0	0	0	0	0	500	3200	3200	3200	2900	Darton Commodities Ltd. Annual Cobalt Market Review	https://www.dartoncommodities.co.uk/market-research/	https://congomines.org/drc_companies/210-aurum, https://www.google.com/maps/d/u/0/viewer?mid=1UaZsL2myAOXXO3_ymWcIe-I3myY&hl=en_US&ll=-10.780255000000007%2C25.928109999999982&z=11 ; A. L. Gulley, One hundred years of cobalt production in the Democratic Republic of the Congo. Resour. Policy 79, 103007 (2022).	-
	Own mines	China Railways Resources Group	MKM Cu & Co mines	China Railways Resources Group	China	0	0	0	0	0	0	0	0	0	0	0	0	0	0	0	100	600	1300	1100	2000	1900	Darton Commodities Ltd. Annual Cobalt Market Review	https://www.dartoncommodities.co.uk/market-research/	https://congomines.org/drc_companies/210-aurum, https://www.google.com/maps/d/u/0/viewer?mid=1UaZsL2myAOXXO3_ymWcIe-I3myY&hl=en_US&ll=-10.780255000000007%2C25.928109999999982&z=11 ; A. L. Gulley, One hundred years of cobalt production in the Democratic Republic of the Congo. Resour. Policy 79, 103007 (2022).	-
	Own mines	Zheijiang Huayou Cobalt	MIKAS (La Miniere de Kasombo)	Zheijiang Huayou Cobalt	China	0	0	0	0	0	0	0	0	0	0	0	0	0	0	0	0	0	0	2800	2100	1600	Darton Commodities Ltd. Annual Cobalt Market Review	https://www.dartoncommodities.co.uk/market-research/	https://congomines.org/drc_companies/210-aurum, https://www.google.com/maps/d/u/0/viewer?mid=1UaZsL2myAOXXO3_ymWcIe-I3myY&hl=en_US&ll=-10.780255000000007%2C25.928109999999982&z=11 ; A. L. Gulley, One hundred years of cobalt production in the Democratic Republic of the Congo. Resour. Policy 79, 103007 (2022).	-
	Own mines	Congo Dongfeng International Mining SPRL (CDM)	Luiswishi	Huayou Cobalt. Co. Ltd.	China	4000	4000	4000	2500	3800	5000	5000	4000	3500	400	2500	500	1300	1800	2400	1400	1500	1500	1500	1500	1500	S&P Global Metals & Mining mineral asset database	https://www.spglobal.com/marketintelligence/en/	https://congomines.org/drc_companies/210-aurum, https://www.google.com/maps/d/u/0/viewer?mid=1UaZsL2myAOXXO3_ymWcIe-I3myY&hl=en_US&ll=-10.780255000000007%2C25.928109999999982&z=11 ; A. L. Gulley, One hundred years of cobalt production in the Democratic Republic of the Congo. Resour. Policy 79, 103007 (2022).	From 2016-2020, Luiswishi's mine production (previously owned by Compagnie Miniere du Sud Katanga or CMSK) is reported together with CDM' Lubumbashi plant. Given the average from 2009-2015, Luiswishi's mine production is assumed to be 1,500 tons per annum. This is likely an overestimate, given that mine production at Luiswishi was reported to drop significantly after it was acquired by CDM. Darto…
	Own mines	Pengxin International Mining	Shituru processing plant	Pengxin Group Co., Ltd.	China	0	0	0	0	0	0	0	0	0	0	0	0	0	0	0	0	0	0	0	0	1100	Darton Commodities Ltd. Annual Cobalt Market Review	https://www.dartoncommodities.co.uk/market-research/	https://congomines.org/drc_companies/210-aurum, https://www.google.com/maps/d/u/0/viewer?mid=1UaZsL2myAOXXO3_ymWcIe-I3myY&hl=en_US&ll=-10.780255000000007%2C25.928109999999982&z=11 ; A. L. Gulley, One hundred years of cobalt production in the Democratic Republic of the Congo. Resour. Policy 79, 103007 (2022).	-
	Own mines	Zijin Mining Group Co Ltd.	Compagnie Miniere de Musonoie Global SAS (COMMUS)	Zijin Mining Group	China	0	0	0	0	0	0	0	0	0	0	0	0	0	0	0	0	0	0	0	0	1000	Darton Commodities Ltd. Annual Cobalt Market Review	https://www.dartoncommodities.co.uk/market-research/	https://congomines.org/drc_companies/210-aurum, https://www.google.com/maps/d/u/0/viewer?mid=1UaZsL2myAOXXO3_ymWcIe-I3myY&hl=en_US&ll=-10.780255000000007%2C25.928109999999982&z=11 ; A. L. Gulley, One hundred years of cobalt production in the Democratic Republic of the Congo. Resour. Policy 79, 103007 (2022).	-
	Own mines	China Railways Resources Group	Sicomines and Luishia	China Railways Resources Group	China	0	0	0	0	0	0	0	0	0	0	0	0	0	0	0	0	800	900	500	700	900	2000-2008 S&P Global Metals & Mining mineral asset database, 2009-2020 Darton Commodities Ltd. Annual Cobalt Market Review	https://www.spglobal.com/marketintelligence/en/	https://congomines.org/drc_companies/210-aurum, https://www.google.com/maps/d/u/0/viewer?mid=1UaZsL2myAOXXO3_ymWcIe-I3myY&hl=en_US&ll=-10.780255000000007%2C25.928109999999982&z=11 ; A. L. Gulley, One hundred years of cobalt production in the Democratic Republic of the Congo. Resour. Policy 79, 103007 (2022).	-
	Own mines	Aurum Kisanfu Mining	KIMIN	Vinmart Group	China	0	0	0	0	0	0	0	0	0	0	0	0	0	0	0	0	0	0	0	0	500	Darton Commodities Ltd. Annual Cobalt Market Review	https://www.dartoncommodities.co.uk/market-research/	https://congomines.org/drc_companies/210-aurum, https://www.google.com/maps/d/u/0/viewer?mid=1UaZsL2myAOXXO3_ymWcIe-I3myY&hl=en_US&ll=-10.780255000000007%2C25.928109999999982&z=11 ; A. L. Gulley, One hundred years of cobalt production in the Democratic Republic of the Congo. Resour. Policy 79, 103007 (2022).	-
	Own mines	China Nonferrous Metals Corp. (CNMC)	Huachin Metals Leach	China Nonferrous Metals Corp. (CNMC)	China	0	0	0	0	0	0	0	0	0	0	0	0	0	0	0	0	0	0	0	0	200	Darton Commodities Ltd. Annual Cobalt Market Review	https://www.dartoncommodities.co.uk/market-research/	https://congomines.org/drc_companies, https://www.google.com/maps/d/u/0/viewer?mid=1UaZsL2myAOXXO3_ymWcIe-I3myY&hl=en_US&ll=-10.780255000000007%2C25.928109999999982&z=11; A. L. Gulley, One hundred years of cobalt production in the Democratic Republic of the Congo. Resour. Policy 79, 103007 (2022).	-
	Own mines	La Compagnie Minière de Luisha Sprl (COMILU)	Luisha mine	China Railway Engineering Corporation Group (CRECG)	China	0	0	0	0	0	0	0	0	0	0	0	0	0	0	0	0	0	0	0	0	200	Darton Commodities Ltd. Annual Cobalt Market Review	https://www.dartoncommodities.co.uk/market-research/	https://congomines.org/drc_companies/104-compagnie-miniere-de-luisha, https://www.google.com/maps/d/u/0/viewer?mid=1UaZsL2myAOXXO3_ymWcIe-I3myY&hl=en_US&ll=-11.168086499999983%2C27.006873300000017&z=11	-
	Own mines	Eurasian Resources Group	Boss Mining (Kababankola mine, Mukondo Mountain mine)	Eurasian Resources Group	Kazakhstan	0	0	1000	3000	4000	5000	5000	1000	5000	4600	7800	10000	8300	9100	8700	6300	4500	3300	3300	200	0	2002-2008 S&P Global Metals & Mining mineral asset database, 2009-2020 Darton Commodities Ltd. Annual Cobalt Market Review	https://www.dartoncommodities.co.uk/market-research/	https://congomines.org/drc_companies, https://www.google.com/maps/d/u/0/viewer?mid=1UaZsL2myAOXXO3_ymWcIe-I3myY&hl=en_US&ll=-10.780255000000007%2C25.928109999999982&z=11; A. L. Gulley, One hundred years of cobalt production in the Democratic Republic of the Congo. Resour. Policy 79, 103007 (2022).	2002-2004 production is from Kababankola Mining Co. (KMC) SPRL; 2005-2006 production is the sum of KMC, Central African Mining & Exploration Company plc (CAMEC), and Boss Mining; Eurasian Resources Group later consolidated all of these mining operations under the name 'Boss Mining.'
	Own mines	CuCo Resources Ltd	Kisanfu	CuCo Resources Ltd	Canada	0	0	0	0	0	0	0	0	0	0	1500	0	0	0	0	0	0	0	0	0	0	2010 USGS Minerals Yearbook Congo (Kinshasa)	https://www.usgs.gov/centers/national-minerals-information-center/africa-and-middle-east#cg	https://congomines.org/drc_companies, https://www.google.com/maps/d/u/0/viewer?mid=1UaZsL2myAOXXO3_ymWcIe-I3myY&hl=en_US&ll=-10.780255000000007%2C25.928109999999982&z=11; A. L. Gulley, One hundred years of cobalt production in the Democratic Republic of the Congo. Resour. Policy 79, 103007 (2022).	-
	Own mines	La Générale des Carrières et des Mines (Gécamines)	Gécamines owned mines in Central and Western groups	Gécamines	DRC	3400	3200	2100	1200	700	600	600	600	300	400	800	700	900	500	100	200	100	100	100	0	0	2000-2008 USGS Minerals Yearbook Cobalt, 2009-2020 Darton Commodities Ltd. Annual Cobalt Market Review	https://www.dartoncommodities.co.uk/market-research/	https://congomines.org/drc_companies, https://www.google.com/maps/d/u/0/viewer?mid=1UaZsL2myAOXXO3_ymWcIe-I3myY&hl=en_US&ll=-10.780255000000007%2C25.928109999999982&z=11; A. L. Gulley, One hundred years of cobalt production in the Democratic Republic of the Congo. Resour. Policy 79, 103007 (2022).	Proxied by Gécamines refinery output.
	Own mines	Metal Mines SARL	Metal Mines Katanga processing facility	Nanjing Hanrui Cobalt	China	0	0	0	0	0	0	0	0	0	0	0	0	0	0	1100	1700	2000	2900	5900	4200	4300	Darton Commodities Ltd. Annual Cobalt Market Review	https://www.dartoncommodities.co.uk/market-research/	https://congomines.org/drc_companies, https://www.google.com/maps/d/u/0/viewer?mid=1UaZsL2myAOXXO3_ymWcIe-I3myY&hl=en_US&ll=-10.780255000000007%2C25.928109999999982&z=11; A. L. Gulley, One hundred years of cobalt production in the Democratic Republic of the Congo. Resour. Policy 79, 103007 (2022).	-
	Industrial DRC mine production (rounded to nearest 1,000)					9000	9000	9000	10000	11000	13000	17000	15000	19000	29000	44000	44000	41000	50000	53000	55000	59000	65000	87000	94000	89000
