# Supplementary material for: China, the Democratic Republic of the Congo, and artisanal cobalt mining from 2000 through 2020
Source: Proc Natl Acad Sci U S A. 2023 Jun 20;120(26):e2212037120. doi: 10.1073/pnas.2212037120 (PMC10293843; doi:10.1073/pnas.2212037120)
Supplement: Supplementary file 4 — Dataset S03 (XLSX) [file pnas.2212037120.sd03.xlsx]

## Sheet: Sheet1
	Dataset S3: Artisanal-production-A results for nonindustrial (i.e., artisanal) cobalt mine production from 2000 through 2020 (metric tons, cobalt content, rounded to nearest thousand)
						2000	2001	2002	2003	2004	2005	2006	2007	2008	2009	2010	2011	2012	2013	2014	2015	2016	2017	2018	2019	2020	References	Reference location	Additional sources of production, mine, company, and/or ownership information	Notes
	Total DRC cobalt mine production (reported)					11000	12000	14600	14800	20200	24500	27100	25400	32300	40000	60000	59000	52000	56000	65000	72000	68000	80000	104000	107000	98200	2000-2019 K. B. Shedd, “Cobalt” in 2003 through 2019 Minerals Yearbooks, (U.S. Geological Survey, 2006 through 2021); 2020 K.B. Shedd, “Cobalt” in 2020 Mineral Commodity Summaries	0	0	-
	Total industrial mine production (see directly above)					9000	9000	9000	10000	11000	13000	17000	15000	19000	29000	44000	44000	41000	50000	53000	55000	59000	65000	87000	94000	89000	0	0	0	-
	Artisanal-production-A, nonindustrial DRC cobalt mine production (results)					2000	3000	6000	5000	9000	12000	10000	10000	13000	11000	16000	15000	11000	6000	12000	17000	9000	15000	17000	13000	9000	0	0	0	Artisanal-production-A results
	Artisanal-production-A, nonindustrial DRC production's share of total DRC mine production (%, results)					0.181818	0.25	0.410959	0.337838	0.445545	0.489796	0.369004	0.393701	0.402477	0.275	0.266667	0.254237	0.211538	0.107143	0.184615	0.236111	0.132353	0.1875	0.163462	0.121495	0.0916497	0	0	0
	Artisanal-production-A, nonindustrial DRC production's share of total world mine production (%, results)					0.0527704	0.0669643	0.114943	0.094518	0.149254	0.184049	0.142857	0.145985	0.175202	0.144928	0.152236	0.141911	0.110331	0.0584226	0.104167	0.139688	0.0780572	0.117371	0.114017	0.0839793	0.0629811	0	0	0
