# Supplementary material for: China, the Democratic Republic of the Congo, and artisanal cobalt mining from 2000 through 2020
Source: Proc Natl Acad Sci U S A. 2023 Jun 20;120(26):e2212037120. doi: 10.1073/pnas.2212037120 (PMC10293843; doi:10.1073/pnas.2212037120)
Supplement: Supplementary file 5 — Dataset S04 (XLSX) [file pnas.2212037120.sd04.xlsx]

## Sheet: Sheet1
	Dataset S4: Artisanal processing (i.e., first component of artisanal-production-B), Artisanal cobalt processing facilities, and artisanal sourcing from 2000 through 2020 (metric tons, cobalt content)
	4a: Intermediate cobalt processing facility production in forms such as concentrate, crude carbonate, copper-cobalt alloys, and crude cobalt hydroxide
	Reported feed sources*	Contemporary mine/processing facility operator	Contemporary mine/processing facility name	Contemporary majority owner	Owner's headquarters	2000	2001	2002	2003	2004	2005	2006	2007	2008	2009	2010	2011	2012	2013	2014	2015	2016	2017	2018	2019	2020	References	Reference location	Additional sources of production, mine, company, and/or ownership information	Notes
	Artisanal and small-scale	Groupe Bazano	Unknown		Lebanon										2000	1800	1200	600	200	1000							Darton Commodities Ltd. Annual Cobalt Market Review	https://www.dartoncommodities.co.uk/market-research/	https://congomines.org/drc_companies, https://www.google.com/maps/d/u/0/viewer?mid=1UaZsL2myAOXXO3_ymWcIe-I3myY&hl=en_US&ll=-10.780255000000007%2C25.928109999999982&z=11	References report that Bazano purchased artisanal heterogenite from various sources.
	Own mines and artisanal	Congo Dongfang Mining (CDM)	CDM Lubumbashi processing facility	Zheijiang Huayou Cobalt	China										900	1100	1500	1900	1600	5300	5400	6700	6300	8100	8200	4400	2000-2012 S&P Global Metals & Mining mineral asset database, 2013-2022 Darton Commodities Ltd. Annual Cobalt Market Review	https://www.spglobal.com/marketintelligence/en/	https://congomines.org/drc_companies, https://www.google.com/maps/d/u/0/viewer?mid=1UaZsL2myAOXXO3_ymWcIe-I3myY&hl=en_US&ll=-10.780255000000007%2C25.928109999999982&z=11	From 2014-2020 CDM reportedly sourced ~2,000 tpa of industrial mine feed from the Luiswishi operation, which the company reportedly purchased in 2014. Depending on the year, this indicates that between 41% and 82% was nonindustrial.
	Own mines and artisanal	Societe Miniere Du Katanga (Somika SPRL)	Somika processing plant	Vinmart Group	India/China			500	500	500	1000	1000	1000	2500	2500	2500	2000	2000	2100	1500	2200	200	2300	3500	1400	200	2002-2008 USGS Minerals Yearbooks Congo (Kinshasa), 2009-2020 Darton Commodities Ltd. Annual Cobalt Market Review	https://www.dartoncommodities.co.uk/market-research/	https://congomines.org/drc_companies/223-societe-miniere-du-katanga	2000-2020 SOMIKA is only reported to own a processing facility (no specific mines). It is also reported to be one of the three largest heterogenite trading houses in the DRC. SOMIKA was reported to be sourcing cobalt from artisanal miners as late as 2017. (Al Barazi et. al, 2017)
	Artisanal	Chengtun Mining	Kalongwe processing facility	Chengtun Mining	China																				800	3100	Darton Commodities Ltd. Annual Cobalt Market Review	https://www.dartoncommodities.co.uk/market-research/	https://congomines.org/drc_companies, https://www.google.com/maps/d/u/0/viewer?mid=1UaZsL2myAOXXO3_ymWcIe-I3myY&hl=en_US&ll=-10.780255000000007%2C25.928109999999982&z=11	Chengtun reportedly "processes third party ore" and does not own a mine. It is reported that Chengtun will process material from "Jinchuan (Metorex's) Dilala West ore body in their Musonoi project," but there is no reported production for 2019 and Chengtun's production is 3 times that of Musonoi in 2020.
	Artisanal	Jiana Energy (prev. Jiayuan Cobalt)	MJM processing facility		China																400	1100	2200	1500			Darton Commodities Ltd. Annual Cobalt Market Review	https://www.dartoncommodities.co.uk/market-research/	https://congomines.org/drc_companies, https://www.google.com/maps/d/u/0/viewer?mid=1UaZsL2myAOXXO3_ymWcIe-I3myY&hl=en_US&ll=-10.780255000000007%2C25.928109999999982&z=11	Jiana is reported to process third party ore and no specific industrial sources are indicated.
	Artisanal	Feza Mining SPRL	Feza Likasi processing facility	Wanbao Mining Limited	China							500	500	500	500	500	500	500	500	500	500	500	0	0	0		Darton Commodities Ltd. Annual Cobalt Market Review	https://www.dartoncommodities.co.uk/market-research/	https://congomines.org/drc_companies, https://www.google.com/maps/d/u/0/viewer?mid=1UaZsL2myAOXXO3_ymWcIe-I3myY&hl=en_US&ll=-10.780255000000007%2C25.928109999999982&z=11	Feza is reported to own a copper/cobalt alloy processing facility, but no mines. There are no reports of industrial sources for the 500tpa of production, which the first reference indicates is fed by material from artisanal trading houses.
	Artisanal	Including (but not limited to) Congo Dongfang Mining (CDM), Groupe Bazano, Volcano Mining, and Bolfast													4000	3600	4000	1700	1300	1000	2500	300	0	3900	2200	800	Darton Commodities Ltd. Annual Cobalt Market Review	https://www.dartoncommodities.co.uk/market-research/	https://congomines.org/drc_companies, https://www.google.com/maps/d/u/0/viewer?mid=1UaZsL2myAOXXO3_ymWcIe-I3myY&hl=en_US&ll=-10.780255000000007%2C25.928109999999982&z=11	References reporting this company's processing facility production do not indicate its feed is coming from industrial sources.
	4b: Intermediate cobalt processing facilities' reported percentage of feedstock sourced from artisanal mining
	Reported feed sources*	Contemporary mine/processing facility operator	Contemporary mine/processing facility name	Contemporary majority owner	Owner's headquarters	2000	2001	2002	2003	2004	2005	2006	2007	2008	2009	2010	2011	2012	2013	2014	2015	2016	2017	2018	2019	2020	References	Reference location	Additional sources of production, mine, company, and/or ownership information	Notes
	Artisanal and small-scale	Groupe Bazano	Unknown			0	0	0	0	0	0	0	0	0	1	1	1	1	1	1	0	0	0	0	0	0	World Bank, “Democratic Republic of Congo: Growth with governance in the mining sector” (2008);	-	https://congomines.org/drc_companies, https://www.google.com/maps/d/u/0/viewer?mid=1UaZsL2myAOXXO3_ymWcIe-I3myY&hl=en_US&ll=-10.780255000000007%2C25.928109999999982&z=11	References report that Bazano purchased artisanal heterogenite from various sources.
	Own mines and artisanal	Congo Dongfang Mining (CDM)	CDM Lubumbashi processing facility	Zheijiang Huayou Cobalt	China	0	0	0	0	0	0	0	0	0	1	1	1	1	1	0.414634	0.740741	0.776119	0.761905	0.814815	0.817073	0.659091	Darton Commodities Ltd. Annual Cobalt Market Review	https://www.dartoncommodities.co.uk/market-research/	-	From 2014-2020 CDM reportedly sourced ~2,000 tpa of industrial mine feed from the Luiswishi operation, which the company reportedly purchased in 2014. Depending on the year, this indicates that between 41% and 82% was nonindustrial.
	Own mines and artisanal	Societe Miniere Du Katanga (Somika SPRL)	Somika processing plant	Vinmart Group	India/China	1	1	1	1	1	1	1	1	1	1	1	1	1	1	1	1	1	1	1	1	1	2000-2004, Global Witness 2004 (Rush and ruin); 2005-2007, CRONGD 2007 (DRC toxic cocktail); 2008-2009, no change reported, 2010 (Darton 2010/2011), 2011-2020 assumed 100% due to a lack of reports citing specific mines CDM sources, Darton Commodities and Al Barazi et. al, 2017 (Cobalt from the DRC – Potential, risks and significance for the global cobalt market).	-	-	2000-2020 SOMIKA is only reported to own a processing facility (no specific mines). It is also reported to be one of the three largest heterogenite trading houses in the DRC. SOMIKA was reported to be sourcing cobalt from artisanal miners as late as 2017. (Al Barazi et. al, 2017)
	Artisanal	Chengtun Mining	Kalongwe processing facility	Chengtun Mining	China	0	0	0	0	0	0	0	0	0	0	0	0	0	0	0	0	0	0	0	1	1	Darton Commodities Ltd. Annual Cobalt Market Review	https://www.dartoncommodities.co.uk/market-research/	-	Chengtun reportedly "processes third party ore" and does not own a mine. It is reported that Chengtun will process material from "Jinchuan (Metorex's) Dilala West ore body in their Musonoi project," but there is no reported production for 2019 and Chengtun's production is 3 times that of Musonoi in 2020.
	Artisanal	Jiana Energy (prev. Jiayuan Cobalt)	MJM processing facility		China	0	0	0	0	0	0	0	0	0	0	0	0	0	0	0	1	1	1	1	0	0	Darton Commodities Ltd. Annual Cobalt Market Review	https://www.dartoncommodities.co.uk/market-research/	-	Jiana is reported to process third party ore and no specific industrial sources are indicated.
	Artisanal	Feza Mining SPRL	Feza Likasi processing facility	Wanbao Mining Limited	China	0	0	0	0	0	0	1	1	1	1	1	1	1	1	1	1	1	0	0	0	0	S. Goethals, J.-P. Okenda, R. Mbaya, “Chinese mining operations in Katanga” (2009); Darton Commodities Ltd. Annual Cobalt Market Review	https://www.dartoncommodities.co.uk/market-research/	-	Feza is reported to own a copper/cobalt alloy processing facility, but no mines. There are no reports of industrial sources for the 500tpa of production, which the first reference indicates is fed by material from artisanal trading houses.
	Artisanal	Including (but not limited to) Congo Dongfang Mining (CDM), Groupe Bazano, Volcano Mining, and Bolfast				0	0	0	0	0	0	0	0	0	1	1	1	1	1	1	1	1	0	1	1	1	Darton Commodities Ltd. Annual Cobalt Market Review	https://www.dartoncommodities.co.uk/market-research/	-	References reporting this company's processing facility production do not indicate its feed is coming from industrial sources.
	4c: Artisanal processing (i.e., first component of artisanal-production-B)
	Reported feed sources*	Contemporary mine/processing facility operator	Contemporary mine/processing facility name	Contemporary majority owner	Owner's headquarters	2000	2001	2002	2003	2004	2005	2006	2007	2008	2009	2010	2011	2012	2013	2014	2015	2016	2017	2018	2019	2020	References	Reference location	Additional sources of production, mine, company, and/or ownership information	Notes
	Own mines and artisanal	Groupe Bazano	Unknown												2000	1800	1200	600	200	1000							Darton Commodities Ltd. Annual Cobalt Market Review	https://www.dartoncommodities.co.uk/market-research/	https://congomines.org/drc_companies, https://www.google.com/maps/d/u/0/viewer?mid=1UaZsL2myAOXXO3_ymWcIe-I3myY&hl=en_US&ll=-10.780255000000007%2C25.928109999999982&z=11	-
	Own mines and artisanal	Congo Dongfang Mining (CDM)	CDM Lubumbashi processing facility	Zheijiang Huayou Cobalt	China										900	1100	1500	1900	1600	2200	4000	5200	4800	6600	6700	2900	2000-2012 S&P Global Metals & Mining mineral asset database, 2013-2022 Darton Commodities Ltd. Annual Cobalt Market Review	https://www.spglobal.com/marketintelligence/en/	https://congomines.org/drc_companies, https://www.google.com/maps/d/u/0/viewer?mid=1UaZsL2myAOXXO3_ymWcIe-I3myY&hl=en_US&ll=-10.780255000000007%2C25.928109999999982&z=11	For years where the artisanal feed share is less than 100%, the processing production quantity only represents the portion of production from artisanal feed sources (i.e., not total production for that facility for that year).
	Own mines and artisanal	Societe Miniere Du Katanga (Somika SPRL)	Somika processing plant	Vinmart Group	India/China			500	500	500	1000	1000	1000	2500	2500	2500	2000	2000	2100	1500	2200	200	2300	3500	1400	200	2002-2008 USGS Minerals Yearbooks Congo (Kinshasa), 2009-2020 Darton Commodities Ltd. Annual Cobalt Market Review	https://www.dartoncommodities.co.uk/market-research/	https://congomines.org/drc_companies/223-societe-miniere-du-katanga
	Artisanal	Chengtun Mining	Kalongwe processing facility	Chengtun Mining	China																				800	3100	Darton Commodities Ltd. Annual Cobalt Market Review	https://www.dartoncommodities.co.uk/market-research/	https://congomines.org/drc_companies, https://www.google.com/maps/d/u/0/viewer?mid=1UaZsL2myAOXXO3_ymWcIe-I3myY&hl=en_US&ll=-10.780255000000007%2C25.928109999999982&z=11	-
	Artisanal	Jiana Energy (prev. Jiayuan Cobalt)	MJM processing facility		China																400	1100	2200	1500			Darton Commodities Ltd. Annual Cobalt Market Review	https://www.dartoncommodities.co.uk/market-research/	https://congomines.org/drc_companies, https://www.google.com/maps/d/u/0/viewer?mid=1UaZsL2myAOXXO3_ymWcIe-I3myY&hl=en_US&ll=-10.780255000000007%2C25.928109999999982&z=11	-
	Artisanal	Feza Mining SPRL	Feza Likasi processing facility	Wanbao Mining Limited	China							500	500	500	500	500	500	500	500	500	500	500	0	0	0		Darton Commodities Ltd. Annual Cobalt Market Review	https://www.dartoncommodities.co.uk/market-research/	https://congomines.org/drc_companies, https://www.google.com/maps/d/u/0/viewer?mid=1UaZsL2myAOXXO3_ymWcIe-I3myY&hl=en_US&ll=-10.780255000000007%2C25.928109999999982&z=11	-
	Artisanal	Including (but not limited to) Congo Dongfang Mining (CDM), Groupe Bazano, Volcano Mining, and Bolfast													4000	3600	4000	1700	1300	1000	2500	300	0	3900	2200	800	Darton Commodities Ltd. Annual Cobalt Market Review	https://www.dartoncommodities.co.uk/market-research/	https://congomines.org/drc_companies, https://www.google.com/maps/d/u/0/viewer?mid=1UaZsL2myAOXXO3_ymWcIe-I3myY&hl=en_US&ll=-10.780255000000007%2C25.928109999999982&z=11	-
	Total DRC artisanal processing (rounded to nearest 1,000)					0	0	1000	1000	1000	1000	2000	2000	3000	10000	10000	9000	7000	6000	6000	10000	7000	9000	16000	11000	7000
	*Assumed to be full artisanal if no mine ownership, no reported feed source, or reported "third party including artisanal" feed
