# Supplementary material for: China, the Democratic Republic of the Congo, and artisanal cobalt mining from 2000 through 2020
Source: Proc Natl Acad Sci U S A. 2023 Jun 20;120(26):e2212037120. doi: 10.1073/pnas.2212037120 (PMC10293843; doi:10.1073/pnas.2212037120)
Supplement: Supplementary file 6 — Dataset S05 (XLSX) [file pnas.2212037120.sd05.xlsx]

## Sheet: Sheet1
	Dataset S5: China's cobalt ore/concentrate imports reported by China Customs (HTS code 2605, metric tons)
	5a: Gross weight of imports (metric tons, gross weight)
		2000	2001	2002	2003	2004	2005	2006	2007	2008	2009	2010	2011	2012	2013	2014	2015	2016	2017	2018	2019	2020	References	Notes
	Albania	0	0	0	0	0	0	0	0	0	0	0	0	0	0	0	0	0	59.534	0	0	0	IHS Markit, Global Trade Atlas (2022).	China's reported imports of HTS code 2605 (cobalt ores/concentrates).
	Australia	1034.95	1442.43	2140.32	1556.73	1455.53	2382.16	297.41	205.435	1.148	0	0	0	0	4.852	0	0	0	0	1.04	1.664	0	IHS Markit, Global Trade Atlas (2022).	China's reported imports of HTS code 2605 (cobalt ores/concentrates).
	Belgium	139.492	134.678	380.821	486.759	1247.81	94.744	144.27	20.634	368.055	940.257	259.686	0	147.761	36.086	55.854	0	0	124.181	166.462	0	0	IHS Markit, Global Trade Atlas (2022).	China's reported imports of HTS code 2605 (cobalt ores/concentrates).
	Brazil	0	0	0	0	0	0	0	0	0	0	0	0	0	0	0	0	0	18.226	0	0	0	IHS Markit, Global Trade Atlas (2022).	China's reported imports of HTS code 2605 (cobalt ores/concentrates).
	Cameroon	0	0	0	0	0	0	0	0	0	0	0	0.736	0	0	0	0	0	0	0	0	0	IHS Markit, Global Trade Atlas (2022).	China's reported imports of HTS code 2605 (cobalt ores/concentrates).
	Canada	37	6	0	0	1457.27	4135	3798	2556.32	898.2	0	790.418	1932.95	371.894	0	0	0	0	0	0	0	0	IHS Markit, Global Trade Atlas (2022).	China's reported imports of HTS code 2605 (cobalt ores/concentrates).
	Congo	1403.26	3893.75	9539.26	28483.6	62882.3	50703.5	28212.7	15801.5	29821.9	15563.3	10766.4	2583.14	2215.23	0	0	24.485	8.422	0	0	0	0	IHS Markit, Global Trade Atlas (2022).	China's reported imports of HTS code 2605 (cobalt ores/concentrates).
	DRC	0	7904.76	14686.6	38631.3	55475.5	105328	113175	85197.7	206789	241727	316212	323683	166437	176401	188576	224750	132673	99868	136421	86163.9	52850	IHS Markit, Global Trade Atlas (2022).	China's reported imports of HTS code 2605 (cobalt ores/concentrates).
	Côte d'Ivoire	0	0	0	0	0	0	507.713	103.041	0	0	0	0	0	0	0	0	0	0	0	0	0	IHS Markit, Global Trade Atlas (2022).	China's reported imports of HTS code 2605 (cobalt ores/concentrates).
	Countries and territories not specified	0	0	0	0	0	0	16.809	0	63.03	94.979	0	100.876	0	0	0	0	0	0	0	0	0	IHS Markit, Global Trade Atlas (2022).	China's reported imports of HTS code 2605 (cobalt ores/concentrates).
	Cuba	0	4542	6684.8	5298	6756	4460	4504	7459.87	9223.65	7950.19	10366.7	7140.95	4749.27	3538.19	2746.09	0	0	0	0	0	0	IHS Markit, Global Trade Atlas (2022).	China's reported imports of HTS code 2605 (cobalt ores/concentrates).
	Egypt	0	56.339	0	0	0	0	0	0	0	0	0	0	0	0	0	0	0	0	0	0	0	IHS Markit, Global Trade Atlas (2022).	China's reported imports of HTS code 2605 (cobalt ores/concentrates).
	Finland	0	0	0	0	0	0.001	0	0	0	0	0	0	0	0	0	0	0	0	0	0	0	IHS Markit, Global Trade Atlas (2022).	China's reported imports of HTS code 2605 (cobalt ores/concentrates).
	France	0	30	0	0	15.05	0	0	0	0	0	0	0	0	0	0	0	0	0	0	0	0	IHS Markit, Global Trade Atlas (2022).	China's reported imports of HTS code 2605 (cobalt ores/concentrates).
	Germany	305.72	0	0	0	0	38.461	0	166.775	0	0	18.905	5.19	0	0	0	0	0	0	0	0	0	IHS Markit, Global Trade Atlas (2022).	China's reported imports of HTS code 2605 (cobalt ores/concentrates).
	Hong Kong	0	0.001	0.015	0	0.019	0	0	0	0	0	0	0	0	0	0	0	0	0	0	0	0	IHS Markit, Global Trade Atlas (2022).	China's reported imports of HTS code 2605 (cobalt ores/concentrates).
	India	252	139.67	0	0	0	0	0	0	0	0	0	0	0	0	0	0	0	0	0	0	0	IHS Markit, Global Trade Atlas (2022).	China's reported imports of HTS code 2605 (cobalt ores/concentrates).
	Indonesia	0	0	0	0	0	0	0	0.012	0	0	0	0	0	0	0	0	0	0	0	0	0	IHS Markit, Global Trade Atlas (2022).	China's reported imports of HTS code 2605 (cobalt ores/concentrates).
	Iran (Islamic Rep. of)	0	0	0	0	0	0	0	0	0	17.078	191.908	0	0	1.88	0	0	0	0	0	0	0	IHS Markit, Global Trade Atlas (2022).	China's reported imports of HTS code 2605 (cobalt ores/concentrates).
	Israel	0	0	0	0	0	0	0	0	45.206	0	0	0	0	0	0	0	0	0	0	0	0	IHS Markit, Global Trade Atlas (2022).	China's reported imports of HTS code 2605 (cobalt ores/concentrates).
	Italy	2	0	0	0	0	0	0	0	0	0	0	0	0	0	0	0	0	0	0	0	0	IHS Markit, Global Trade Atlas (2022).	China's reported imports of HTS code 2605 (cobalt ores/concentrates).
	Japan	128.088	235.889	227.322	217.497	281.957	0	51.926	90.236	172.837	140.254	37.54	24.914	58.958	0	67.835	0	0	0	0	0	0	IHS Markit, Global Trade Atlas (2022).	China's reported imports of HTS code 2605 (cobalt ores/concentrates).
	Kenya	0	0	0	0	0	0	0	0	170.062	0	0	0	0	0	0	0	0	0	0	0	0	IHS Markit, Global Trade Atlas (2022).	China's reported imports of HTS code 2605 (cobalt ores/concentrates).
	Korea (Rep. of)	185.235	17.063	0	699.03	1288.34	1330.91	184	13.7	17.1	0	0	0.3	0	0	0	0	0	0	336.01	0	0	IHS Markit, Global Trade Atlas (2022).	China's reported imports of HTS code 2605 (cobalt ores/concentrates).
	Malaysia	0	0	0	0	0.001	0	0	0	0	0	0	0	0	0	0	0	0	0	0	0	0	IHS Markit, Global Trade Atlas (2022).	China's reported imports of HTS code 2605 (cobalt ores/concentrates).
	Mexico	0	0	0	0	611.861	0	175.172	313.238	368.975	247.655	395.925	0	0	0	0	0	0	0	0	0	0	IHS Markit, Global Trade Atlas (2022).	China's reported imports of HTS code 2605 (cobalt ores/concentrates).
	Morocco	0	3120.99	116.894	0	0	0	0	0	0	934.8	0	0	0	0	0	0	0	0	0	0	0	IHS Markit, Global Trade Atlas (2022).	China's reported imports of HTS code 2605 (cobalt ores/concentrates).
	Netherlands	0	0	0	393.545	0	2104.78	0	0	0	0	0	0	0	0	0	0	273.097	0	0	0	0	IHS Markit, Global Trade Atlas (2022).	China's reported imports of HTS code 2605 (cobalt ores/concentrates).
	Pakistan	0	0	0	0	0	0	0	0	0	0	57	0	74.3	0	0	0	0	0	0	0	0	IHS Markit, Global Trade Atlas (2022).	China's reported imports of HTS code 2605 (cobalt ores/concentrates).
	Philippines	0	0	0	156.192	0	0	0	0	0	0	0	0	0	0	0	0	87	0	0	0	0	IHS Markit, Global Trade Atlas (2022).	China's reported imports of HTS code 2605 (cobalt ores/concentrates).
	Russian Federation	0	0	0	0	19.019	0	0	0	0	0	0	0	0	0	0	0	0	0	0	0	0	IHS Markit, Global Trade Atlas (2022).	China's reported imports of HTS code 2605 (cobalt ores/concentrates).
	Saudi Arabia	0	0	0	32.004	59.664	0	0	0	0	0	0	0	0	0	0	0	0	0	0	0	0	IHS Markit, Global Trade Atlas (2022).	China's reported imports of HTS code 2605 (cobalt ores/concentrates).
	Singapore	0	0	0	0	0	0	13.972	0	134.412	0	0	0	0	0	0	0	0	0	0	0	0	IHS Markit, Global Trade Atlas (2022).	China's reported imports of HTS code 2605 (cobalt ores/concentrates).
	Slovakia	0	0	0	0	0	0	0	0	0	0	0	0	0	0	0	0	0	0	0	0	10	IHS Markit, Global Trade Atlas (2022).	China's reported imports of HTS code 2605 (cobalt ores/concentrates).
	South Africa	9630.05	4779.79	4521.15	6247.31	10639.3	26602.6	13641.9	4706.63	4069.83	12658.2	9235.48	11890.2	2013.76	0	710.818	0	27.443	46.51	19.12	2489.43	0	IHS Markit, Global Trade Atlas (2022).	China's reported imports of HTS code 2605 (cobalt ores/concentrates).
	Spain	2	0	0	0	37.289	22.632	118.635	0	0	0	0	0	0	0	0	0	0	0	0	0	0	IHS Markit, Global Trade Atlas (2022).	China's reported imports of HTS code 2605 (cobalt ores/concentrates).
	Sudan	0	0	0	0	0	0.05	0	0	0	0	0	0	0	0	0	0	0	0	0	0	0	IHS Markit, Global Trade Atlas (2022).	China's reported imports of HTS code 2605 (cobalt ores/concentrates).
	Taiwan	38	116.909	33.109	680.808	734.74	357.64	212.46	320.57	81.885	0	0	0	0	0	0	0	0	0	0	0	0	IHS Markit, Global Trade Atlas (2022).	China's reported imports of HTS code 2605 (cobalt ores/concentrates).
	Tanzania (United Rep. of)	0	0	0	209.65	0	558.802	227.641	503.917	0	480.705	0	70.08	0	0	21.89	1018.17	5272.51	286.163	0	0	0	IHS Markit, Global Trade Atlas (2022).	China's reported imports of HTS code 2605 (cobalt ores/concentrates).
	Thailand	0	0	0	0	0	0	0	0	0	0	0	0	0	0	0	0	0	218.394	0	0	0	IHS Markit, Global Trade Atlas (2022).	China's reported imports of HTS code 2605 (cobalt ores/concentrates).
	Uganda	0	0	0	0	0	0	0	499.145	0	0	0	0	0	0	0	0	0	0	0	0	0	IHS Markit, Global Trade Atlas (2022).	China's reported imports of HTS code 2605 (cobalt ores/concentrates).
	United Arab Emirates	0	0	0	0	0	62.408	0	0	0	17.86	0	0	0	0	0	0	0	0	0	0	0	IHS Markit, Global Trade Atlas (2022).	China's reported imports of HTS code 2605 (cobalt ores/concentrates).
	United States	1807.51	1312.8	163.849	573.4	546.046	488.019	278.551	67.902	323.295	2026.43	2047.93	262.493	0	11.17	99.347	12.037	0	0	0	0	0	IHS Markit, Global Trade Atlas (2022).	China's reported imports of HTS code 2605 (cobalt ores/concentrates).
	Viet-Nam	0	0	0	0	0	0	0	0	0	53.13	0	0	235.692	0	0	0	0	0	0	0	0	IHS Markit, Global Trade Atlas (2022).	China's reported imports of HTS code 2605 (cobalt ores/concentrates).
	Zambia	1072.8	1488.91	2629.1	0	85.828	402.474	135.402	326.543	2186.91	521.858	213.674	1261.26	306.093	214.665	122.376	1935.8	11155.1	111.273	1022.96	1641.84	0.198	IHS Markit, Global Trade Atlas (2022).	China's reported imports of HTS code 2605 (cobalt ores/concentrates).
	Total Chinese ore/concentrate imports from world (reported by China Customs (metric tons, gross weight)	16038.1	29222	41123.3	83665.8	143594	199072	165696	118353	254736	283373	350594	348956	176610	180208	192400	227740	149497	100732	137966	90296.8	52860.2	0	0
	0	0	0	0	0	0	0	0	0	0	0	0	0	0	0	0	0	0	0	0	0	0	0	0
	Total world trade of cobalt ores/concentrates (gross weight)	100359	103411	117483	140512	254434	275758	218633	161403	293498	307591	370232	369887	188930	188804	200391	234827	151991	104422	147487	100966	60081.4	IHS Markit, Global Trade Atlas (2022).	All countries' reported imports of HTS code 2605 (cobalt ores/concentrates).
	Chinese imports' share of world ore/concentrate trade	0.159808	0.282581	0.350037	0.595435	0.564364	0.72191	0.757872	0.733277	0.867932	0.921266	0.946956	0.943413	0.934791	0.954473	0.960121	0.96982	0.98359	0.964664	0.935445	0.894328	0.87981	0	China's total imports minus total world imports.
	5b: Cobalt content of imports (metric tons, cobalt content)*
		2000	2001	2002	2003	2004	2005	2006	2007	2008	2009	2010	2011	2012	2013	2014	2015	2016	2017	2018	2019	2020	References	Notes
	Albania	0	0	0	0	0	0	0	0	0	0	0	0	0	0	0	0	0	4.52458	0	0	0	0	Calculated at 7.6% cobalt content
	Australia	78.6563	109.625	162.664	118.311	110.62	181.044	22.6032	15.6131	0.087248	0	0	0	0	0.368752	0	0	0	0	0.07904	0.126464	0	0	Calculated at 7.6% cobalt content
	Belgium	10.6014	10.2355	28.9424	36.9937	94.8339	7.20054	10.9645	1.56818	27.9722	71.4595	19.7361	0	11.2298	2.74254	4.2449	0	0	9.43776	12.6511	0	0	0	Calculated at 7.6% cobalt content
	Brazil	0	0	0	0	0	0	0	0	0	0	0	0	0	0	0	0	0	1.38518	0	0	0	0	Calculated at 7.6% cobalt content
	Cameroon	0	0	0	0	0	0	0	0	0	0	0	0.055936	0	0	0	0	0	0	0	0	0	0	Calculated at 7.6% cobalt content
	Canada	2.812	0.456	0	0	110.752	314.26	288.648	194.28	68.2632	0	60.0718	146.904	28.2639	0	0	0	0	0	0	0	0	0	Calculated at 7.6% cobalt content
	Congo	106.647	295.925	724.984	2164.75	4779.05	3853.47	2144.17	1200.92	2266.47	1182.81	818.245	196.319	168.357	0	0	1.86086	0.640072	0	0	0	0	0	Calculated at 7.6% cobalt content
	DRC	0	600.762	1116.18	2935.98	4216.14	8004.94	8601.33	6475.03	15716	18371.2	24032.1	24599.9	12649.2	13406.5	14331.8	17081	10083.2	7589.96	10368	6548.45	4016.6	0	Calculated at 7.6% cobalt content
	Côte d'Ivoire	0	0	0	0	0	0	38.5862	7.83112	0	0	0	0	0	0	0	0	0	0	0	0	0	0	Calculated at 7.6% cobalt content
	Countries and territories not specified	0	0	0	0	0	0	1.27748	0	4.79028	7.2184	0	7.66658	0	0	0	0	0	0	0	0	0	0	Calculated at 7.6% cobalt content
	Cuba	0	345.192	508.045	402.648	513.456	338.96	342.304	566.95	700.998	604.215	787.871	542.712	360.945	268.903	208.703	0	0	0	0	0	0	0	Calculated at 7.6% cobalt content
	Egypt	0	4.28176	0	0	0	0	0	0	0	0	0	0	0	0	0	0	0	0	0	0	0	0	Calculated at 7.6% cobalt content
	Finland	0	0	0	0	0	7.6e-05	0	0	0	0	0	0	0	0	0	0	0	0	0	0	0	0	Calculated at 7.6% cobalt content
	France	0	2.28	0	0	1.1438	0	0	0	0	0	0	0	0	0	0	0	0	0	0	0	0	0	Calculated at 7.6% cobalt content
	Germany	23.2347	0	0	0	0	2.92304	0	12.6749	0	0	1.43678	0.39444	0	0	0	0	0	0	0	0	0	0	Calculated at 7.6% cobalt content
	Hong Kong	0	7.6e-05	0.00114	0	0.001444	0	0	0	0	0	0	0	0	0	0	0	0	0	0	0	0	0	Calculated at 7.6% cobalt content
	India	19.152	10.6149	0	0	0	0	0	0	0	0	0	0	0	0	0	0	0	0	0	0	0	0	Calculated at 7.6% cobalt content
	Indonesia	0	0	0	0	0	0	0	0.000912	0	0	0	0	0	0	0	0	0	0	0	0	0	0	Calculated at 7.6% cobalt content
	Iran (Islamic Rep. of)	0	0	0	0	0	0	0	0	0	1.29793	14.585	0	0	0.14288	0	0	0	0	0	0	0	0	Calculated at 7.6% cobalt content
	Israel	0	0	0	0	0	0	0	0	3.43566	0	0	0	0	0	0	0	0	0	0	0	0	0	Calculated at 7.6% cobalt content
	Italy	0.152	0	0	0	0	0	0	0	0	0	0	0	0	0	0	0	0	0	0	0	0	0	Calculated at 7.6% cobalt content
	Japan	9.73469	17.9276	17.2765	16.5298	21.4287	0	3.94638	6.85794	13.1356	10.6593	2.85304	1.89346	4.48081	0	5.15546	0	0	0	0	0	0	0	Calculated at 7.6% cobalt content
	Kenya	0	0	0	0	0	0	0	0	12.9247	0	0	0	0	0	0	0	0	0	0	0	0	0	Calculated at 7.6% cobalt content
	Korea (Rep. of)	14.0779	1.29679	0	53.1263	97.9135	101.149	13.984	1.0412	1.2996	0	0	0.0228	0	0	0	0	0	0	25.5368	0	0	0	Calculated at 7.6% cobalt content
	Malaysia	0	0	0	0	7.6e-05	0	0	0	0	0	0	0	0	0	0	0	0	0	0	0	0	0	Calculated at 7.6% cobalt content
	Mexico	0	0	0	0	46.5014	0	13.3131	23.8061	28.0421	18.8218	30.0903	0	0	0	0	0	0	0	0	0	0	0	Calculated at 7.6% cobalt content
	Morocco	0	237.195	8.88394	0	0	0	0	0	0	71.0448	0	0	0	0	0	0	0	0	0	0	0	0	Calculated at 7.6% cobalt content
	Netherlands	0	0	0	29.9094	0	159.963	0	0	0	0	0	0	0	0	0	0	20.7554	0	0	0	0	0	Calculated at 7.6% cobalt content
	Pakistan	0	0	0	0	0	0	0	0	0	0	4.332	0	5.6468	0	0	0	0	0	0	0	0	0	Calculated at 7.6% cobalt content
	Philippines	0	0	0	11.8706	0	0	0	0	0	0	0	0	0	0	0	0	6.612	0	0	0	0	0	Calculated at 7.6% cobalt content
	Russian Federation	0	0	0	0	1.44544	0	0	0	0	0	0	0	0	0	0	0	0	0	0	0	0	0	Calculated at 7.6% cobalt content
	Saudi Arabia	0	0	0	2.4323	4.53446	0	0	0	0	0	0	0	0	0	0	0	0	0	0	0	0	0	Calculated at 7.6% cobalt content
	Singapore	0	0	0	0	0	0	1.06187	0	10.2153	0	0	0	0	0	0	0	0	0	0	0	0	0	Calculated at 7.6% cobalt content
	Slovakia	0	0	0	0	0	0	0	0	0	0	0	0	0	0	0	0	0	0	0	0	0.76	0	Calculated at 7.6% cobalt content
	South Africa	731.884	363.264	343.607	474.796	808.59	2021.8	1036.78	357.704	309.307	962.024	701.897	903.655	153.045	0	54.0222	0	2.08567	3.53476	1.45312	189.197	0	0	Calculated at 7.6% cobalt content
	Spain	0.152	0	0	0	2.83396	1.72003	9.01626	0	0	0	0	0	0	0	0	0	0	0	0	0	0	0	Calculated at 7.6% cobalt content
	Sudan	0	0	0	0	0	0.0038	0	0	0	0	0	0	0	0	0	0	0	0	0	0	0	0	Calculated at 7.6% cobalt content
	Taiwan	2.888	8.88508	2.51628	51.7414	55.8402	27.1806	16.147	24.3633	6.22326	0	0	0	0	0	0	0	0	0	0	0	0	0	Calculated at 7.6% cobalt content
	Tanzania (United Rep. of)	0	0	0	15.9334	0	42.469	17.3007	38.2977	0	36.5336	0	5.32608	0	0	1.66364	77.3811	400.711	21.7484	0	0	0	0	Calculated at 7.6% cobalt content
	Thailand	0	0	0	0	0	0	0	0	0	0	0	0	0	0	0	0	0	16.5979	0	0	0	0	Calculated at 7.6% cobalt content
	Uganda	0	0	0	0	0	0	0	37.935	0	0	0	0	0	0	0	0	0	0	0	0	0	0	Calculated at 7.6% cobalt content
	United Arab Emirates	0	0	0	0	0	4.74301	0	0	0	1.35736	0	0	0	0	0	0	0	0	0	0	0	0	Calculated at 7.6% cobalt content
	United States	137.371	99.7726	12.4525	43.5784	41.4995	37.0894	21.1699	5.16055	24.5704	154.008	155.643	19.9495	0	0.84892	7.55037	0.914812	0	0	0	0	0	0	Calculated at 7.6% cobalt content
	Viet-Nam	0	0	0	0	0	0	0	0	0	4.03788	0	0	17.9126	0	0	0	0	0	0	0	0	0	Calculated at 7.6% cobalt content
	Zambia	81.5329	113.157	199.811	0	6.52293	30.588	10.2906	24.8173	166.205	39.6612	16.2392	95.856	23.2631	16.3145	9.30058	147.121	847.785	8.45675	77.7448	124.78	0.015048	0	Calculated at 7.6% cobalt content
	Total Chinese ore/concentrate imports from world reported by China Customs (metric tons, cobalt content)	1200	2200	3100	6400	10900	15100	12600	9000	19400	21500	26600	26500	13400	13700	14600	17300	11400	7700	10500	6900	4000	0	0
	* Cobalt content assumed to equal 7.6% of the gross weight of imports.
	0	0	0	0	0	0	0	0	0	0	0	0	0	0	0	0	0	0	0	0	0	0	0	0
	5c: Cobalt content of Chinese ore/concentrate imports from the DRC, assumed transit countries, and rest of world (metric tons, cobalt content)
		2000	2001	2002	2003	2004	2005	2006	2007	2008	2009	2010	2011	2012	2013	2014	2015	2016	2017	2018	2019	2020	References	Notes
	DRC	0	600	1100	2900	4200	8000	8600	6500	15700	18400	24000	24600	12600	13400	14300	17100	10100	7600	10400	6500	4000	0	Condensation of Dataset S 5B to show DRC and transit countries.
	Congo (Brazzaville)	100	300	700	2200	4800	3900	2100	1200	2300	1200	800	200	200	0	0	0	0	0	0	0	0	0	Condensation of Dataset S 5B to show DRC and transit countries.
	South Africa	700	400	300	500	800	2000	1000	400	300	1000	700	900	200	0	100	0	0	0	0	200	0	0	Condensation of Dataset S 5B to show DRC and transit countries.
	Zambia	100	100	200	0	0	0	0	0	200	0	0	100	0	0	0	100	800	0	100	100	0	0	Condensation of Dataset S 5B to show DRC and transit countries.
	Rest of World	300	800	800	800	1100	1200	900	900	900	900	1100	700	400	300	200	100	500	100	0	100	0	0	Condensation of Dataset S 5B to show DRC and transit countries.
	Chinese ore/concentrate imports from the DRC and transit countries(reported by China Customs (metric tons, cobalt content)	900	1400	2300	5600	9800	13900	11700	8100	18500	20600	25500	25800	13000	13400	14400	17200	10900	7600	10500	6800	4000	0	Base number for "China's ore and concentrate imports from the DRC"
	DRC share of total Chinese imports (%)	0	0.272727	0.354839	0.453125	0.385321	0.529801	0.68254	0.722222	0.809278	0.855814	0.902256	0.928302	0.940299	0.978102	0.979452	0.988439	0.885965	0.987013	0.990476	0.942029	1
	DRC plus transit countries share of total Chinese imports (%)	0.75	0.636364	0.741935	0.875	0.899083	0.92053	0.928571	0.9	0.953608	0.95814	0.958647	0.973585	0.970149	0.978102	0.986301	0.99422	0.95614	0.987013	1	0.985507	1
