# Supplementary material for: China, the Democratic Republic of the Congo, and artisanal cobalt mining from 2000 through 2020
Source: Proc Natl Acad Sci U S A. 2023 Jun 20;120(26):e2212037120. doi: 10.1073/pnas.2212037120 (PMC10293843; doi:10.1073/pnas.2212037120)
Supplement: Supplementary file 7 — Dataset S06 (XLSX) [file pnas.2212037120.sd06.xlsx]

## Sheet: Sheet1
	Dataset S6: Cobalt ore/concentrate exports to China reported by the Customs Ministries of the Democratic Republic of the Congo, South Africa, Zambia, and Congo (Brazzaville) (HTS code 2605, metric tons)
	6a: Gross weight of exports (metric tons, gross weight)
	0	2000	2001	2002	2003	2004	2005	2006	2007	2008	2009	2010	2011	2012	2013	2014	2015	2016	2017	2018	2019	2020	References	Notes
	DRC																124741	67468	63558	40979	5355	3000	IHS Markit, Global Trade Atlas (2022).	0
	South Africa			4657	21120	26090	62998	44229	24007	1582	3789	541	3431	2750	2873	147	0	1574	56	55	23	49	IHS Markit, Global Trade Atlas (2022).	0
	Zambia										5932	2720	415	169	223	0	50	0	0	369	0	156	IHS Markit, Global Trade Atlas (2022).	0
	Congo (Brazzaville)																						IHS Markit, Global Trade Atlas (2022).	0
	DRC, South Africa, Zambia, and Congo (Brazzaville) ore/concentrate exports to China reported by their Customs Ministries (metric tons, gross weight)	0	0	4657	21120	26090	62998	44229	24007	1582	9721	3261	3846	2919	3096	147	124791	69042	63614	41403	5378	3205	0	0
	6b: Cobalt content of exports (metric tons, cobalt content)*
		2000	2001	2002	2003	2004	2005	2006	2007	2008	2009	2010	2011	2012	2013	2014	2015	2016	2017	2018	2019	2020	References	Notes
	DRC			0	0	0	0	0	0	0	0	0	0	0	0	0	9500	5100	4800	3100	400	200	0	Calculated at 7.6% cobalt content
	South Africa			400	1600	2000	4800	3400	1800	100	300	0	300	200	200	0	0	100	0	0	0	0	0	Calculated at 7.6% cobalt content
	Zambia			0	0	0	0	0	0	0	500	200	0	0	0	0	0	0	0	0	0	0	0	Calculated at 7.6% cobalt content
	Congo (Brazzaville)			0	0	0	0	0	0	0	0	0	0	0	0	0	0	0	0	0	0	0	0	Calculated at 7.6% cobalt content
	DRC, South Africa, Zambia, and Congo (Brazzaville) ore/concentrate exports to China reported by their Customs Ministries (metric tons, cobalt content, rounded to nearest hundred)			400	1600	2000	4800	3400	1800	100	800	200	300	200	200	0	9500	5200	4800	3100	400	200	0	0
	* Cobalt content assumed to equal 7.6% of the gross weight of imports.
