# Supplementary material for: China, the Democratic Republic of the Congo, and artisanal cobalt mining from 2000 through 2020
Source: Proc Natl Acad Sci U S A. 2023 Jun 20;120(26):e2212037120. doi: 10.1073/pnas.2212037120 (PMC10293843; doi:10.1073/pnas.2212037120)
Supplement: Supplementary file 8 — Dataset S07 (XLSX) [file pnas.2212037120.sd07.xlsx]

## Sheet: Sheet1
	Dataset S7: Cobalt ore/concentrate imports from the DRC reported by the importers' Customs Ministries (HTS code 2605, metric tons)
	7a: Gross weight of imports (metric tons, gross weight)
		2000	2001	2002	2003	2004	2005	2006	2007	2008	2009	2010	2011	2012	2013	2014	2015	2016	2017	2018	2019	2020	References	Notes
	Belgium	0	0	0	0	62.8	131.2	0	0	0	0	0	1.5	0	0	0	0	0	0	0	0	0	IHS Markit, Global Trade Atlas (2022).	0
	Botswana	0	0	0	0	0	2848.38	0	0	0	0	0	0	0	0	0	0	0	0	0	0	0	IHS Markit, Global Trade Atlas (2022).	0
	Brazil	0	0	0	0	0	0	0	65.331	0	0	26.955	0	0	0	0	0	0	0	0	0	0	IHS Markit, Global Trade Atlas (2022).	0
	China (People's Republic of)	0	7904.76	14686.6	38631.3	55475.5	105328	113175	85197.7	206789	241727	316212	323683	166437	176401	188576	224750	132673	99868	136421	86163.9	52850	IHS Markit, Global Trade Atlas (2022).	0
	Finland	0	0	64274.3	41569.5	79494	50711.3	28166.8	18675.5	15456	5733.09	519.746	0	0	845	0	0	0	0	0	0	0	IHS Markit, Global Trade Atlas (2022).	-
	Hong Kong	0	0	0	0	0	0	0	0	606.279	39.685	0	450.48	0	0	0	0	0	0	0	0	0	IHS Markit, Global Trade Atlas (2022).	0
	India	0	0	0	0	0	0	0	3572.13	4703.95	4541.75	5085.62	167.94	132.587	0	0	30	20	0	0	0	0	IHS Markit, Global Trade Atlas (2022).	0
	Japan	0	0	0	0	0	0	0	0	0	0	0	0	0	43	0	0	0	0	0	0	0	IHS Markit, Global Trade Atlas (2022).	0
	Korea (Rep. of)	0	0	0	0	0	0	0	0	0	0.307	0	0	0.002	0	0	0	0	0.012	152.165	126.784	0	IHS Markit, Global Trade Atlas (2022).	0
	Morocco	0	0	0	0	0	0	0	870	0	0	326.825	0	0	0	0	0	0	1070.24	5098.02	7024.9	6880.7	IHS Markit, Global Trade Atlas (2022).	0
	Namibia (source: UN Comtrade)	0	0	0	25	0	0	0	0	0	0	0	0	0	0	0	0	0	0	0	0	0	IHS Markit, Global Trade Atlas (2022).	0
	South Africa	0	0	4456.79	5027.43	10491	5233.77	8823.79	6375.48	3.842	130.746	153.55	28.505	0	0	0.95	32.067	2	0.206	0	8.224	0.113	IHS Markit, Global Trade Atlas (2022).	0
	Taiwan	0	0	0	0	0	0	0	0	0	0	0	0	0	0	0	0	0	0	0	0	102	IHS Markit, Global Trade Atlas (2022).	0
	Ukraine	0	0	0	0	0	0	0	0	0	0	0	21.605	0	0	0	0	0	0	0	0	0	IHS Markit, Global Trade Atlas (2022).	0
	United Kingdom	0	0	0	0	16.819	0	0	0	0	0	0	0	0	0	0	0	0	0	0	0	0	IHS Markit, Global Trade Atlas (2022).	0
	Zambia	0	0	0	0	0	0	0	0	0	41107.4	71328	50861.7	75382.8	61416.8	84464	93945.3	61625	59585.3	48251.4	0	0	IHS Markit, Global Trade Atlas (2022).	0
	Total	0	7904.76	83417.8	85253.3	145540	164253	150166	114756	227560	293280	393653	375215	241953	238706	273041	318757	194320	160524	189922	93323.8	59832.8	0	0
	7b: Cobalt content of imports (metric tons, gross weight)
		2000	2001	2002	2003	2004	2005	2006	2007	2008	2009	2010	2011	2012	2013	2014	2015	2016	2017	2018	2019	2020	References	Notes
	Belgium	0	0	0	0	4.7728	9.9712	0	0	0	0	0	0.114	0	0	0	0	0	0	0	0	0	0	Calculated at 7.6% cobalt content
	Botswana	0	0	0	0	0	216.477	0	0	0	0	0	0	0	0	0	0	0	0	0	0	0	0	Calculated at 7.6% cobalt content
	Brazil	0	0	0	0	0	0	0	4.96516	0	0	2.04858	0	0	0	0	0	0	0	0	0	0	0	Calculated at 7.6% cobalt content
	China (People's Republic of)	0	600.762	1116.18	2935.98	4216.14	8004.94	8601.33	6475.03	15716	18371.2	24032.1	24599.9	12649.2	13406.5	14331.8	17081	10083.2	7589.96	10368	6548.45	4016.6	0	Calculated at 7.6% cobalt content
	Finland	0	0	4884.85	3159.28	6041.55	3854.06	2140.68	1419.34	1174.66	435.715	39.5007	0	0	64.22	0	0	0	0	0	0	0	0	Calculated at 7.6% cobalt content
	Hong Kong	0	0	0	0	0	0	0	0	46.0772	3.01606	0	34.2365	0	0	0	0	0	0	0	0	0	0	Calculated at 7.6% cobalt content
	India	0	0	0	0	0	0	0	271.482	357.5	345.173	386.507	12.7634	10.0766	0	0	2.28	1.52	0	0	0	0	0	Calculated at 7.6% cobalt content
	Japan	0	0	0	0	0	0	0	0	0	0	0	0	0	3.268	0	0	0	0	0	0	0	0	Calculated at 7.6% cobalt content
	Korea (Rep. of)	0	0	0	0	0	0	0	0	0	0.023332	0	0	0.000152	0	0	0	0	0.000912	11.5645	9.63558	0	0	Calculated at 7.6% cobalt content
	Morocco	0	0	0	0	0	0	0	66.12	0	0	24.8387	0	0	0	0	0	0	81.3382	387.45	533.892	522.933	0	Calculated at 7.6% cobalt content
	Namibia (source: UN Comtrade)	0	0	0	1.9	0	0	0	0	0	0	0	0	0	0	0	0	0	0	0	0	0	0	Calculated at 7.6% cobalt content
	South Africa	0	0	338.716	382.085	797.315	397.767	670.608	484.536	0.291992	9.9367	11.6698	2.16638	0	0	0.0722	2.43709	0.152	0.015656	0	0.625024	0.008588	0	Calculated at 7.6% cobalt content
	Taiwan	0	0	0	0	0	0	0	0	0	0	0	0	0	0	0	0	0	0	0	0	7.752	0	Calculated at 7.6% cobalt content
	Ukraine	0	0	0	0	0	0	0	0	0	0	0	1.64198	0	0	0	0	0	0	0	0	0	0	Calculated at 7.6% cobalt content
	United Kingdom	0	0	0	0	1.27824	0	0	0	0	0	0	0	0	0	0	0	0	0	0	0	0	0	Calculated at 7.6% cobalt content
	Zambia	0	0	0	0	0	0	0	0	0	3124.16	5420.93	3865.49	5729.09	4667.68	6419.27	7139.84	4683.5	4528.48	3667.11	0	0	0	Calculated at 7.6% cobalt content
	Total	0	600.762	6339.75	6479.25	11061.1	12483.2	11412.6	8721.47	17294.5	22289.3	29917.6	28516.3	18388.4	18141.7	20751.1	24225.6	14768.3	12199.8	14434.1	7092.61	4547.29	0	Calculated at 7.6% cobalt content
