# Supplementary material for: China, the Democratic Republic of the Congo, and artisanal cobalt mining from 2000 through 2020
Source: Proc Natl Acad Sci U S A. 2023 Jun 20;120(26):e2212037120. doi: 10.1073/pnas.2212037120 (PMC10293843; doi:10.1073/pnas.2212037120)
Supplement: Supplementary file 9 — Dataset S08 (XLSX) [file pnas.2212037120.sd08.xlsx]

## Sheet: Sheet1
	Dataset S8: Industrial and artisanal Chinese imports, as well as artisanal-production-B results for 2000 through 2008
	8a: Industrial Chinese imports of cobalt ores and concentrates from the DRC from 2000 through 2008 (based on production reported to be exported to China)
	Reported feed sources*	Contemporary mine/processing facility operator	Contemporary mine/processing facility name	Predominant material	2000	2001	2002	2003	2004	2005	2006	2007	2008	2009*	2010*	2011*	2012*	2013*	2014*	2015*	2016*	2017*	2018*	2019*	2020*	References	Notes
	Own mines	Glencore plc	Kamoto / Katanga Mining / KCC (Kamoto Copper Company)	Home processed concentrates	0	0	0	0	0	0	0	0	1200													K. B. Shedd, “Cobalt” in 2008 Minerals Yearbook, (US Geological Survey, 2011).
	Own mines	Eurasian Resources Group	Boss Mining (Kababankola mine, Mukondo Mountain mine)	Home processed concentrates	0	0	100	2200	3300	4400	4500	0	3600													K. B. Shedd, “Cobalt” in 2002 Minerals Yearbook, (US Geological Survey, 2005); K. B. Shedd, “Cobalt” in 2005 Minerals Yearbook, (US Geological Survey, 2008).	Export to China was the alternative to refining at Shituru. At the time, KMC as the only major mining operation running throughput through Shituru. So, this number is the leftover production from KMC that would have to be exported to China because it could not be refined at Shituru. '02MYB KMC had been toll refining at Shituru, but "considered other options because of problems at Shituru."
	Industrial Chinese ore/concentrate imports from DRC				0	0	100	2200	3300	4400	4500	0	4800														China's industrial imports for the years 2009 through 2020 rely on a dataset, not published until 2009, by the provincial divisions of the DRC Ministry of Mines.
	8b: Artisanal Chinese imports (i.e., second component of artisanal-production-B) of cobalt ores and concentrates from the DRC from 2000 through 2008
					2000	2001	2002	2003	2004	2005	2006	2007	2008	2009*	2010*	2011*	2012*	2013*	2014*	2015*	2016*	2017*	2018*	2019*	2020*	References	Notes
	Total China Customs imports from DRC				1000	1400	2300	5600	9800	13900	11700	8100	18500														From Dataset S 5C
	Industrial Chinese imports				0	0	100	2200	3300	4400	4500	0	4800														From Dataset S 4C
	Artisanal Chinese imports from the DRC (rounded to the nearest thousand)				1000	1000	2000	3000	7000	10000	7000	8000	14000														China's artisanal imports for the years 2009 through 2020 rely on a dataset, not published until 2009, by the provincial divisions of the DRC Ministry of Mines.
	8c: Artisanal-production-B results for artisanal processing and imports from 2000 through 2008
					2000	2001	2002	2003	2004	2005	2006	2007	2008	2009*	2010*	2011*	2012*	2013*	2014*	2015*	2016*	2017*	2018*	2019*	2020*	References	Notes
	Artisanal processing (rounded to nearest thousand)				0	0	1000	1000	1000	1000	2000	2000	3000														From Dataset S4B.
	Artisanal imports (rounded to nearest thousand)				1000	1000	2000	3000	7000	10000	7000	8000	14000														From Dataset S4D.
	Artisanal-production-B, artisanal processing and imports (results)				1000	1000	3000	4000	8000	11000	9000	10000	17000														Artisanal-production-B results from 2000 through 2008
	* Data, assumptions, calculations and results from 2009 through 2020 are presented in Supporting Datasets 9a through 9h.
