# Supplementary material for: China, the Democratic Republic of the Congo, and artisanal cobalt mining from 2000 through 2020
Source: Proc Natl Acad Sci U S A. 2023 Jun 20;120(26):e2212037120. doi: 10.1073/pnas.2212037120 (PMC10293843; doi:10.1073/pnas.2212037120)
Supplement: Supplementary file 10 — Dataset S09 (XLSX) [file pnas.2212037120.sd09.xlsx]

## Sheet: Sheet1
		Dataset S9: Democratic Republic of the Congo (DRC) cobalt ore/concentrate exports by gross weight, cobalt content, production type, and destination, as well as artisanal-production-B results from 2009 (first year of reporting) through 2020
		9a: Export of cobalt ores and concentrates by company, as reported by the DRC Ministry of Mines provincial divisions for Katanga, Haut Katanga, and Lualaba (metric tons, gross weight)
		Company	Material	Measurement	2000*	2001*	2002*	2003*	2004*	2005*	2006*	2007*	2008*	2009	2010	2011	2012	2013	2014	2015	2016	2017	2018	2019	2020	References	Notes
		Bazano	Cobalt concentrate	Metric tons of gross weight										16952	31503	51474	8537	3273	0	0	0	0	0	0	0	Province du Katanga Division Provinciale de Mines, “Statistiques des notes de debit relatives a la redevance miniere emises de Janvier a Decembre: 2009-2018,” Province du Haut Katanga Division Provinciale de Mines, “Statistiques de la redevance miniere constatee et liquidee cumul de Janvier a Deembre: 2019-2020," Province du Lualaba Division Provinciale de Mines, “Statistiques de production des p…	0
		Bolfast	Cobalt concentrate	Metric tons of gross weight										6335	13818	16150	7630	4626	5273	8190	1911	200	0	0	0	Province du Katanga Division Provinciale de Mines, “Statistiques des notes de debit relatives a la redevance miniere emises de Janvier a Decembre: 2009-2018,” Province du Haut Katanga Division Provinciale de Mines, “Statistiques de la redevance miniere constatee et liquidee cumul de Janvier a Deembre: 2019-2020," Province du Lualaba Division Provinciale de Mines, “Statistiques de production des p…	0
		Boss	Cobalt concentrate	Metric tons of gross weight										44720	50213	46713	21077	26396	3311	30941	7838	45533	34647	0	0	Province du Katanga Division Provinciale de Mines, “Statistiques des notes de debit relatives a la redevance miniere emises de Janvier a Decembre: 2009-2018,” Province du Haut Katanga Division Provinciale de Mines, “Statistiques de la redevance miniere constatee et liquidee cumul de Janvier a Deembre: 2019-2020," Province du Lualaba Division Provinciale de Mines, “Statistiques de production des p…	0
		CDM	Cobalt concentrate	Metric tons of gross weight										16588	21166	28673	34532	29042	62933	52420	3271	0	0	0	0	Province du Katanga Division Provinciale de Mines, “Statistiques des notes de debit relatives a la redevance miniere emises de Janvier a Decembre: 2009-2018,” Province du Haut Katanga Division Provinciale de Mines, “Statistiques de la redevance miniere constatee et liquidee cumul de Janvier a Deembre: 2019-2020," Province du Lualaba Division Provinciale de Mines, “Statistiques de production des p…	0
		Cota Mining	Cobalt concentrate	Metric tons of gross weight										1204	564	0	0	0	0	0	0	0	0	0	0	Province du Katanga Division Provinciale de Mines, “Statistiques des notes de debit relatives a la redevance miniere emises de Janvier a Decembre: 2009-2018,” Province du Haut Katanga Division Provinciale de Mines, “Statistiques de la redevance miniere constatee et liquidee cumul de Janvier a Deembre: 2019-2020," Province du Lualaba Division Provinciale de Mines, “Statistiques de production des p…	0
		Eagle Group	Cobalt concentrate	Metric tons of gross weight										0	0	0	0	4646	540	0	0	0	0	0	0	Province du Katanga Division Provinciale de Mines, “Statistiques des notes de debit relatives a la redevance miniere emises de Janvier a Decembre: 2009-2018,” Province du Haut Katanga Division Provinciale de Mines, “Statistiques de la redevance miniere constatee et liquidee cumul de Janvier a Deembre: 2019-2020," Province du Lualaba Division Provinciale de Mines, “Statistiques de production des p…	0
		Exaco (Exploitation artisanale du Congo)	Cobalt concentrate	Metric tons of gross weight										11681	10283	2833	1093	0	0	0	0	0	0	0	0	Province du Katanga Division Provinciale de Mines, “Statistiques des notes de debit relatives a la redevance miniere emises de Janvier a Decembre: 2009-2018,” Province du Haut Katanga Division Provinciale de Mines, “Statistiques de la redevance miniere constatee et liquidee cumul de Janvier a Deembre: 2019-2020," Province du Lualaba Division Provinciale de Mines, “Statistiques de production des p…	0
		FEZA	Cobalt concentrate	Metric tons of gross weight										0	0	0	0	0	0	11270	1202	0	0	0	0	Province du Katanga Division Provinciale de Mines, “Statistiques des notes de debit relatives a la redevance miniere emises de Janvier a Decembre: 2009-2018,” Province du Haut Katanga Division Provinciale de Mines, “Statistiques de la redevance miniere constatee et liquidee cumul de Janvier a Deembre: 2019-2020," Province du Lualaba Division Provinciale de Mines, “Statistiques de production des p…	0
		Huachin Mining (CNMC)	Cobalt concentrate	Metric tons of gross weight										0	0	0	0	0	2425	11575	0	0	0	0	0	Province du Katanga Division Provinciale de Mines, “Statistiques des notes de debit relatives a la redevance miniere emises de Janvier a Decembre: 2009-2018,” Province du Haut Katanga Division Provinciale de Mines, “Statistiques de la redevance miniere constatee et liquidee cumul de Janvier a Deembre: 2019-2020," Province du Lualaba Division Provinciale de Mines, “Statistiques de production des p…	0
		KMP (Katanga Minerals Processing)	Cobalt concentrate	Metric tons of gross weight										0	1854	0	0	0	0	0	0	0	0	0	0	Province du Katanga Division Provinciale de Mines, “Statistiques des notes de debit relatives a la redevance miniere emises de Janvier a Decembre: 2009-2018,” Province du Haut Katanga Division Provinciale de Mines, “Statistiques de la redevance miniere constatee et liquidee cumul de Janvier a Deembre: 2019-2020," Province du Lualaba Division Provinciale de Mines, “Statistiques de production des p…	0
		Metal Mines (MTM)	Cobalt concentrate	Metric tons of gross weight										15018	12774	5766	9275	14300	27375	32600	15810	19734	14799	159	0	Province du Katanga Division Provinciale de Mines, “Statistiques des notes de debit relatives a la redevance miniere emises de Janvier a Decembre: 2009-2018,” Province du Haut Katanga Division Provinciale de Mines, “Statistiques de la redevance miniere constatee et liquidee cumul de Janvier a Deembre: 2019-2020," Province du Lualaba Division Provinciale de Mines, “Statistiques de production des p…	0
		MJM (Jiana Energy, formerly Macrolink Jiayuan Mining SARL)	Cobalt concentrate	Metric tons of gross weight										0	610	1855	0	2290	5400	4394	14228	30879	6198	0	0	Province du Katanga Division Provinciale de Mines, “Statistiques des notes de debit relatives a la redevance miniere emises de Janvier a Decembre: 2009-2018,” Province du Haut Katanga Division Provinciale de Mines, “Statistiques de la redevance miniere constatee et liquidee cumul de Janvier a Deembre: 2019-2020," Province du Lualaba Division Provinciale de Mines, “Statistiques de production des p…	0
		MuMi (Mutanda) Export	Cobalt concentrate	Metric tons of gross weight										100182	5835	0	0	0	0	0	0	0	0	0	0	Province du Katanga Division Provinciale de Mines, “Statistiques des notes de debit relatives a la redevance miniere emises de Janvier a Decembre: 2009-2018,” Province du Haut Katanga Division Provinciale de Mines, “Statistiques de la redevance miniere constatee et liquidee cumul de Janvier a Deembre: 2019-2020," Province du Lualaba Division Provinciale de Mines, “Statistiques de production des p…	0
		ROQ Mining	Cobalt concentrate	Metric tons of gross weight										0	445	0	0	0	0	0	0	0	0	0	0	Province du Katanga Division Provinciale de Mines, “Statistiques des notes de debit relatives a la redevance miniere emises de Janvier a Decembre: 2009-2018,” Province du Haut Katanga Division Provinciale de Mines, “Statistiques de la redevance miniere constatee et liquidee cumul de Janvier a Deembre: 2019-2020," Province du Lualaba Division Provinciale de Mines, “Statistiques de production des p…	0
		Rubamin	Cobalt concentrate	Metric tons of gross weight										4158	7261	650	0	0	0	0	0	0	0	0	0	Province du Katanga Division Provinciale de Mines, “Statistiques des notes de debit relatives a la redevance miniere emises de Janvier a Decembre: 2009-2018,” Province du Haut Katanga Division Provinciale de Mines, “Statistiques de la redevance miniere constatee et liquidee cumul de Janvier a Deembre: 2019-2020," Province du Lualaba Division Provinciale de Mines, “Statistiques de production des p…	0
		SARDC	Cobalt concentrate	Metric tons of gross weight										850	0	0	0	0	0	0	0	0	0	0	0	Province du Katanga Division Provinciale de Mines, “Statistiques des notes de debit relatives a la redevance miniere emises de Janvier a Decembre: 2009-2018,” Province du Haut Katanga Division Provinciale de Mines, “Statistiques de la redevance miniere constatee et liquidee cumul de Janvier a Deembre: 2019-2020," Province du Lualaba Division Provinciale de Mines, “Statistiques de production des p…	0
		SODIMINCO	Cobalt concentrate	Metric tons of gross weight										0	0	0	0	1085	0	0	0	0	0	0	0	Province du Katanga Division Provinciale de Mines, “Statistiques des notes de debit relatives a la redevance miniere emises de Janvier a Decembre: 2009-2018,” Province du Haut Katanga Division Provinciale de Mines, “Statistiques de la redevance miniere constatee et liquidee cumul de Janvier a Deembre: 2019-2020," Province du Lualaba Division Provinciale de Mines, “Statistiques de production des p…	0
		SOMIKA	Cobalt concentrate	Metric tons of gross weight										24742	24332	16097	8519	950	3176	1202	0	0	0	0	0	Province du Katanga Division Provinciale de Mines, “Statistiques des notes de debit relatives a la redevance miniere emises de Janvier a Decembre: 2009-2018,” Province du Haut Katanga Division Provinciale de Mines, “Statistiques de la redevance miniere constatee et liquidee cumul de Janvier a Deembre: 2019-2020," Province du Lualaba Division Provinciale de Mines, “Statistiques de production des p…	0
		Tengyuan Co&Cu Resources (TCC SARL)	Cobalt concentrate	Metric tons of gross weight										0	0	0	0	0	0	0	0	0	2103	0	0	Province du Katanga Division Provinciale de Mines, “Statistiques des notes de debit relatives a la redevance miniere emises de Janvier a Decembre: 2009-2018,” Province du Haut Katanga Division Provinciale de Mines, “Statistiques de la redevance miniere constatee et liquidee cumul de Janvier a Deembre: 2019-2020," Province du Lualaba Division Provinciale de Mines, “Statistiques de production des p…	0
		Thomas Mining SARL	Cobalt concentrate	Metric tons of gross weight										0	0	0	0	0	0	0	0	0	17697	0	0	Province du Katanga Division Provinciale de Mines, “Statistiques des notes de debit relatives a la redevance miniere emises de Janvier a Decembre: 2009-2018,” Province du Haut Katanga Division Provinciale de Mines, “Statistiques de la redevance miniere constatee et liquidee cumul de Janvier a Deembre: 2019-2020," Province du Lualaba Division Provinciale de Mines, “Statistiques de production des p…	0
		Volcano	Cobalt concentrate	Metric tons of gross weight										13064	35309	35166	16416	462	0	0	0	0	0	0	0	Province du Katanga Division Provinciale de Mines, “Statistiques des notes de debit relatives a la redevance miniere emises de Janvier a Decembre: 2009-2018,” Province du Haut Katanga Division Provinciale de Mines, “Statistiques de la redevance miniere constatee et liquidee cumul de Janvier a Deembre: 2019-2020," Province du Lualaba Division Provinciale de Mines, “Statistiques de production des p…	0
		Bazano	Copper cobalt concentrate	Metric tons of gross weight										0	0	7141	1262	0	0	0	0	0	0	0	0	Province du Katanga Division Provinciale de Mines, “Statistiques des notes de debit relatives a la redevance miniere emises de Janvier a Decembre: 2009-2018,” Province du Haut Katanga Division Provinciale de Mines, “Statistiques de la redevance miniere constatee et liquidee cumul de Janvier a Deembre: 2019-2020," Province du Lualaba Division Provinciale de Mines, “Statistiques de production des p…	0
		Boss	Copper cobalt concentrate	Metric tons of gross weight										21588	50233	58737	87518	96648	117487	47601	58854	5038	2319	0	0	Province du Katanga Division Provinciale de Mines, “Statistiques des notes de debit relatives a la redevance miniere emises de Janvier a Decembre: 2009-2018,” Province du Haut Katanga Division Provinciale de Mines, “Statistiques de la redevance miniere constatee et liquidee cumul de Janvier a Deembre: 2019-2020," Province du Lualaba Division Provinciale de Mines, “Statistiques de production des p…	0
		CDM	Copper cobalt concentrate	Metric tons of gross weight										0	0	0	0	0	0	0	0	0	0	32270	21095	Province du Katanga Division Provinciale de Mines, “Statistiques des notes de debit relatives a la redevance miniere emises de Janvier a Decembre: 2009-2018,” Province du Haut Katanga Division Provinciale de Mines, “Statistiques de la redevance miniere constatee et liquidee cumul de Janvier a Deembre: 2019-2020," Province du Lualaba Division Provinciale de Mines, “Statistiques de production des p…	0
		CMSK (Compagnie Minière du Sud Katanga)	Copper cobalt concentrate	Metric tons of gross weight										6510	45908	40738	0	42646	41653	0	0	0	0	0	0	Province du Katanga Division Provinciale de Mines, “Statistiques des notes de debit relatives a la redevance miniere emises de Janvier a Decembre: 2009-2018,” Province du Haut Katanga Division Provinciale de Mines, “Statistiques de la redevance miniere constatee et liquidee cumul de Janvier a Deembre: 2019-2020," Province du Lualaba Division Provinciale de Mines, “Statistiques de production des p…	0
		COMIKA	Copper cobalt concentrate	Metric tons of gross weight										0	0	0	0	0	0	0	31020	45823	46170	26190	0	Province du Katanga Division Provinciale de Mines, “Statistiques des notes de debit relatives a la redevance miniere emises de Janvier a Decembre: 2009-2018,” Province du Haut Katanga Division Provinciale de Mines, “Statistiques de la redevance miniere constatee et liquidee cumul de Janvier a Deembre: 2019-2020," Province du Lualaba Division Provinciale de Mines, “Statistiques de production des p…	0
		DCP (Democratic Republic of Congo Copper and Cobalt Project)	Copper cobalt concentrate	Metric tons of gross weight										12916	4299	0	0	0	0	0	0	0	0	0	0	Province du Katanga Division Provinciale de Mines, “Statistiques des notes de debit relatives a la redevance miniere emises de Janvier a Decembre: 2009-2018,” Province du Haut Katanga Division Provinciale de Mines, “Statistiques de la redevance miniere constatee et liquidee cumul de Janvier a Deembre: 2019-2020," Province du Lualaba Division Provinciale de Mines, “Statistiques de production des p…	0
		KCC (Kamoto Copper Company)	Copper cobalt concentrate	Metric tons of gross weight										0	19081	85420	98853	135003	0	0	0	0	0	0	0	Province du Katanga Division Provinciale de Mines, “Statistiques des notes de debit relatives a la redevance miniere emises de Janvier a Decembre: 2009-2018,” Province du Haut Katanga Division Provinciale de Mines, “Statistiques de la redevance miniere constatee et liquidee cumul de Janvier a Deembre: 2019-2020," Province du Lualaba Division Provinciale de Mines, “Statistiques de production des p…	0
		MuMi (Mutanda)	Copper cobalt concentrate	Metric tons of gross weight										19373	130251	81466	38643	20147	10960	0	0	0	0	0	0	Province du Katanga Division Provinciale de Mines, “Statistiques des notes de debit relatives a la redevance miniere emises de Janvier a Decembre: 2009-2018,” Province du Haut Katanga Division Provinciale de Mines, “Statistiques de la redevance miniere constatee et liquidee cumul de Janvier a Deembre: 2019-2020," Province du Lualaba Division Provinciale de Mines, “Statistiques de production des p…	0
		SICOMINES	Copper cobalt concentrate	Metric tons of gross weight										0	0	0	0	0	0	1536	0	0	0	0	0	Province du Katanga Division Provinciale de Mines, “Statistiques des notes de debit relatives a la redevance miniere emises de Janvier a Decembre: 2009-2018,” Province du Haut Katanga Division Provinciale de Mines, “Statistiques de la redevance miniere constatee et liquidee cumul de Janvier a Deembre: 2019-2020," Province du Lualaba Division Provinciale de Mines, “Statistiques de production des p…	0
		SODIMINCO	Copper cobalt concentrate	Metric tons of gross weight										0	0	0	0	980	0	0	0	0	0	0	0	Province du Katanga Division Provinciale de Mines, “Statistiques des notes de debit relatives a la redevance miniere emises de Janvier a Decembre: 2009-2018,” Province du Haut Katanga Division Provinciale de Mines, “Statistiques de la redevance miniere constatee et liquidee cumul de Janvier a Deembre: 2019-2020," Province du Lualaba Division Provinciale de Mines, “Statistiques de production des p…	0
		Total gross weight of ore/concentrate exports reported by DRC Ministry of Mines provincial divisions												315881	465739	478879	333355	382494	280533	201729	134134	147207	123933	58619	21095	0	The sum of DRC exports to the world (reported by the DRC Ministry of Mines) is larger than the sum of imports reported by the Customs Ministries of countries importing cobalt ores and concentrates from the DRC. This is most likely due to water loss during transport. Other reasons for the discrepancy may be that the material was: recorded at the mine but not for export taxes at DRC customs, miscat…
		9b. Percentage of cobalt contained in exports (%)
		Company	Material	Measurement	2000*	2001*	2002*	2003*	2004*	2005*	2006*	2007*	2008*	2009	2010	2011	2012	2013	2014	2015	2016	2017	2018	2019	2020	References	Notes
		Bazano	Cobalt concentrate	Percentage of cobalt content										0.0577	0.0577	0.0577	0.0577	0.0577	0	0	0	0	0	0	0	EITI, “Extractive Industries Transparency Initiative Reports: Democratic Republic of the Congo 2014-2017 and 2018-2021 Q2”	When ranges are provided, the average is presented here.
		Bolfast	Cobalt concentrate	Percentage of cobalt content										0.0882	0.0882	0.0882	0.0882	0.0882	0.0882	0.0882	0.0882	0.0882	0	0	0	EITI, “Extractive Industries Transparency Initiative Reports: Democratic Republic of the Congo 2014-2017 and 2018-2021 Q2”	When ranges are provided, the average is presented here.
		Boss	Cobalt concentrate	Percentage of cobalt content										0.095	0.095	0.095	0.095	0.095	0.095	0.095	0.095	0.095	0.095	0	0	EITI, “Extractive Industries Transparency Initiative Reports: Democratic Republic of the Congo 2014-2017 and 2018-2021 Q2”	When ranges are provided, the average is presented here.
		CDM	Cobalt concentrate	Percentage of cobalt content										0.054	0.054	0.054	0.054	0.054	0.0845	0.0845	0.0845	0.0845	0	0	0	EITI, “Extractive Industries Transparency Initiative Reports: Democratic Republic of the Congo 2014-2017 and 2018-2021 Q2”	When ranges are provided, the average is presented here.
		Cota Mining	Cobalt concentrate	Percentage of cobalt content										0.06451	0.06451	0	0	0	0	0	0	0	0	0	0	EITI, “Extractive Industries Transparency Initiative Reports: Democratic Republic of the Congo 2014-2017 and 2018-2021 Q2”	When ranges are provided, the average is presented here.
		Eagle Group	Cobalt concentrate	Percentage of cobalt content										0	0	0	0	0.07	0.07	0	0	0	0	0	0	EITI, “Extractive Industries Transparency Initiative Reports: Democratic Republic of the Congo 2014-2017 and 2018-2021 Q2”	When ranges are provided, the average is presented here.
		Exaco (Exploitation artisanale du Congo)	Cobalt concentrate	Percentage of cobalt content										0.07	0.07	0.07	0.07	0	0	0	0	0	0	0	0	EITI, “Extractive Industries Transparency Initiative Reports: Democratic Republic of the Congo 2014-2017 and 2018-2021 Q2”	When ranges are provided, the average is presented here.
		FEZA	Cobalt concentrate	Percentage of cobalt content										0	0	0	0	0	0	0.0956	0.0956	0	0	0	0	EITI, “Extractive Industries Transparency Initiative Reports: Democratic Republic of the Congo 2014-2017 and 2018-2021 Q2”	When ranges are provided, the average is presented here.
		Huachin Mining (CNMC)	Cobalt concentrate	Percentage of cobalt content										0	0	0	0	0	0.09	0.1	0	0	0	0	0	EITI, “Extractive Industries Transparency Initiative Reports: Democratic Republic of the Congo 2014-2017 and 2018-2021 Q2”	When ranges are provided, the average is presented here.
		KMP (Katanga Minerals Processing)	Cobalt concentrate	Percentage of cobalt content										0	0.07038	0	0	0	0	0	0	0	0	0	0	EITI, “Extractive Industries Transparency Initiative Reports: Democratic Republic of the Congo 2014-2017 and 2018-2021 Q2”	When ranges are provided, the average is presented here.
		Metal Mines (MTM)	Cobalt concentrate	Percentage of cobalt content										0.06451	0.06451	0.06451	0.06451	0.06451	0.09	0.1	0.1	0.1	0.1	0.1	0.1	EITI, “Extractive Industries Transparency Initiative Reports: Democratic Republic of the Congo 2014-2017 and 2018-2021 Q2”	When ranges are provided, the average is presented here.
		MJM (Jiana Energy, formerly Macrolink Jiayuan Mining SARL)	Cobalt concentrate	Percentage of cobalt content										0	0.068	0.068	0.068	0.068	0.11	0.11	0.11	0.11	0.11	0	0	EITI, “Extractive Industries Transparency Initiative Reports: Democratic Republic of the Congo 2014-2017 and 2018-2021 Q2”	When ranges are provided, the average is presented here.
		MuMi (Mutanda) Export	Cobalt concentrate	Percentage of cobalt content										0.095	0.095	0	0	0	0	0	0	0	0	0	0	EITI, “Extractive Industries Transparency Initiative Reports: Democratic Republic of the Congo 2014-2017 and 2018-2021 Q2”	When ranges are provided, the average is presented here.
		ROQ Mining	Cobalt concentrate	Percentage of cobalt content										0	0.06451	0	0	0	0	0	0	0	0	0	0	EITI, “Extractive Industries Transparency Initiative Reports: Democratic Republic of the Congo 2014-2017 and 2018-2021 Q2”	When ranges are provided, the average is presented here.
		Rubamin	Cobalt concentrate	Percentage of cobalt content										0.06451	0.06451	0.06451	0	0	0	0	0	0	0	0	0	EITI, “Extractive Industries Transparency Initiative Reports: Democratic Republic of the Congo 2014-2017 and 2018-2021 Q2”	When ranges are provided, the average is presented here.
		SARDC	Cobalt concentrate	Percentage of cobalt content										0.06451	0	0	0	0	0	0	0	0	0	0	0	EITI, “Extractive Industries Transparency Initiative Reports: Democratic Republic of the Congo 2014-2017 and 2018-2021 Q2”	When ranges are provided, the average is presented here.
		SODIMINCO	Cobalt concentrate	Percentage of cobalt content										0	0	0	0	0.05335	0	0	0	0	0	0	0	EITI, “Extractive Industries Transparency Initiative Reports: Democratic Republic of the Congo 2014-2017 and 2018-2021 Q2”	When ranges are provided, the average is presented here.
		SOMIKA	Cobalt concentrate	Percentage of cobalt content										0.061	0.061	0.061	0.061	0.095	0.095	0.095	0	0	0	0	0	EITI, “Extractive Industries Transparency Initiative Reports: Democratic Republic of the Congo 2014-2017 and 2018-2021 Q2”	When ranges are provided, the average is presented here.
		Tengyuan Co&Cu Resources (TCC SARL)	Cobalt concentrate	Percentage of cobalt content										0	0	0	0	0	0	0	0	0	0.10075	0	0	EITI, “Extractive Industries Transparency Initiative Reports: Democratic Republic of the Congo 2014-2017 and 2018-2021 Q2”	When ranges are provided, the average is presented here.
		Thomas Mining SARL	Cobalt concentrate	Percentage of cobalt content										0	0	0	0	0	0	0	0	0	0.098	0	0	EITI, “Extractive Industries Transparency Initiative Reports: Democratic Republic of the Congo 2014-2017 and 2018-2021 Q2”	When ranges are provided, the average is presented here.
		Volcano	Cobalt concentrate	Percentage of cobalt content										0.068	0.068	0.068	0.068	0.068	0	0	0	0	0	0	0	EITI, “Extractive Industries Transparency Initiative Reports: Democratic Republic of the Congo 2014-2017 and 2018-2021 Q2”	When ranges are provided, the average is presented here.
		Bazano	Copper cobalt concentrate	Percentage of cobalt content										0	0	0.1	0.1	0	0	0	0	0	0	0	0	EITI, “Extractive Industries Transparency Initiative Reports: Democratic Republic of the Congo 2014-2017 and 2018-2021 Q2”	When ranges are provided, the average is presented here.
		Boss	Copper cobalt concentrate	Percentage of cobalt content										0.09135	0.09135	0.09135	0.09135	0.09135	0.09135	0.09135	0.09135	0.09135	0.09135	0	0	EITI, “Extractive Industries Transparency Initiative Reports: Democratic Republic of the Congo 2014-2017 and 2018-2021 Q2”	When ranges are provided, the average is presented here.
		CDM	Copper cobalt concentrate	Percentage of cobalt content										0	0	0	0	0	0	0	0	0	0	0.085	0.085	EITI, “Extractive Industries Transparency Initiative Reports: Democratic Republic of the Congo 2014-2017 and 2018-2021 Q2”	When ranges are provided, the average is presented here.
		CMSK (Compagnie Minière du Sud Katanga)	Copper cobalt concentrate	Percentage of cobalt content										0.012	0.012	0.012	0.012	0.012	0.056	0	0	0	0	0	0	EITI, “Extractive Industries Transparency Initiative Reports: Democratic Republic of the Congo 2014-2017 and 2018-2021 Q2”	When ranges are provided, the average is presented here.
		COMIKA	Copper cobalt concentrate	Percentage of cobalt content										0	0	0	0	0	0	0	0.0553	0.0553	0.0553	0.0553	0	EITI, “Extractive Industries Transparency Initiative Reports: Democratic Republic of the Congo 2014-2017 and 2018-2021 Q2”	When ranges are provided, the average is presented here.
		DCP (Democratic Republic of Congo Copper and Cobalt Project)	Copper cobalt concentrate	Percentage of cobalt content										0.012	0.012	0	0	0	0	0	0	0	0	0	0	EITI, “Extractive Industries Transparency Initiative Reports: Democratic Republic of the Congo 2014-2017 and 2018-2021 Q2”	When ranges are provided, the average is presented here.
		KCC (Kamoto Copper Company)	Copper cobalt concentrate	Percentage of cobalt content										0	0.03845	0.0650875	0.0677833	0.051675	0	0	0	0	0	0	0	EITI, “Extractive Industries Transparency Initiative Reports: Democratic Republic of the Congo 2014-2017 and 2018-2021 Q2”	When ranges are provided, the average is presented here.
		MuMi (Mutanda)	Copper cobalt concentrate	Percentage of cobalt content										0.03845	0.03845	0.0650875	0.0677833	0.051675	0.073675	0	0	0	0	0	0	EITI, “Extractive Industries Transparency Initiative Reports: Democratic Republic of the Congo 2014-2017 and 2018-2021 Q2”	When ranges are provided, the average is presented here.
		SICOMINES	Copper cobalt concentrate	Percentage of cobalt content										0	0	0	0	0	0	0.0553	0	0	0	0	0	EITI, “Extractive Industries Transparency Initiative Reports: Democratic Republic of the Congo 2014-2017 and 2018-2021 Q2”	When ranges are provided, the average is presented here.
		SODIMINCO	Copper cobalt concentrate	Percentage of cobalt content										0	0	0	0	0.05335	0	0	0	0	0	0	0	EITI, “Extractive Industries Transparency Initiative Reports: Democratic Republic of the Congo 2014-2017 and 2018-2021 Q2”	When ranges are provided, the average is presented here.
		Average cobalt content of cobalt concentrate												0.0705783	0.07038	0.069092	0.0696011	0.0733789	0.0903375	0.0960375	0.09555	0.09554	0.10075	0.1	0.1		Calculated by averaging estimates presented above.
		Average cobalt content of artisanal cobalt concentrate												0.065694	0.0662767	0.0662133	0.0664263	0.0687511	0.0896167	0.09555	0.09566	0.095675	0.102188	0.1	0.1		Calculated by averaging estimates presented above.
		Average cobalt content of copper/cobalt concentrate												0.03845	0.03845	0.0650875	0.0677833	0.0522333	0.073675	0.073325	0.073325	0.073325	0.073325	0.0553	0.085		Calculated by averaging estimates presented above.
		Average cobalt content of artisanal copper/cobalt concentrate												0.012	0.012	0.1	0.1	0.05335	N/A	N/A	N/A	N/A	N/A	0.085	0.085		Calculated by averaging estimates presented above.
		9c. Cobalt content of exports by company (metric tons, cobalt content)
		Company	Material	Measurement	2000*	2001*	2002*	2003*	2004*	2005*	2006*	2007*	2008*	2009	2010	2011	2012	2013	2014	2015	2016	2017	2018	2019	2020	References	Notes
		Bazano	Cobalt concentrate	Metric tons of cobalt content										978.13	1817.72	2970.05	492.585	188.852	0	0	0	0	0	0	0		Calculated by multiplying gross weight (8A) and cobalt content (8B).
		Bolfast	Cobalt concentrate	Metric tons of cobalt content										558.747	1218.75	1424.43	672.966	408.013	465.079	722.358	168.55	17.64	0	0	0		Calculated by multiplying gross weight (8A) and cobalt content (8B).
		Boss	Cobalt concentrate	Metric tons of cobalt content										4248.4	4770.23	4437.73	2002.32	2507.62	314.545	2939.39	744.61	4325.64	3291.47	0	0		Calculated by multiplying gross weight (8A) and cobalt content (8B).
		CDM	Cobalt concentrate	Metric tons of cobalt content										895.752	1142.96	1548.34	1864.73	1568.27	5317.84	4429.49	276.4	0	0	0	0		Calculated by multiplying gross weight (8A) and cobalt content (8B).
		Cota Mining	Cobalt concentrate	Metric tons of cobalt content										77.67	36.3836	0	0	0	0	0	0	0	0	0	0		Calculated by multiplying gross weight (8A) and cobalt content (8B).
		Eagle Group	Cobalt concentrate	Metric tons of cobalt content										0	0	0	0	325.22	37.8	0	0	0	0	0	0		Calculated by multiplying gross weight (8A) and cobalt content (8B).
		Exaco (Exploitation artisanale du Congo)	Cobalt concentrate	Metric tons of cobalt content										817.67	719.81	198.31	76.51	0	0	0	0	0	0	0	0		Calculated by multiplying gross weight (8A) and cobalt content (8B).
		FEZA	Cobalt concentrate	Metric tons of cobalt content										0	0	0	0	0	0	1077.41	114.911	0	0	0	0		Calculated by multiplying gross weight (8A) and cobalt content (8B).
		Huachin Mining (CNMC)	Cobalt concentrate	Metric tons of cobalt content										0	0	0	0	0	218.25	1157.5	0	0	0	0	0		Calculated by multiplying gross weight (8A) and cobalt content (8B).
		KMP (Katanga Minerals Processing)	Cobalt concentrate	Metric tons of cobalt content										0	130.485	0	0	0	0	0	0	0	0	0	0		Calculated by multiplying gross weight (8A) and cobalt content (8B).
		Metal Mines (MTM)	Cobalt concentrate	Metric tons of cobalt content										968.811	824.051	371.965	598.33	922.493	2463.75	3260	1581	1973.4	1479.9	15.9	0		Calculated by multiplying gross weight (8A) and cobalt content (8B).
		MJM (Jiana Energy, formerly Macrolink Jiayuan Mining SARL)	Cobalt concentrate	Metric tons of cobalt content										0	41.48	126.14	0	155.72	594	483.34	1565.08	3396.69	681.78	0	0		Calculated by multiplying gross weight (8A) and cobalt content (8B).
		MuMi (Mutanda) Export	Cobalt concentrate	Metric tons of cobalt content										9517.29	554.325	0	0	0	0	0	0	0	0	0	0		Calculated by multiplying gross weight (8A) and cobalt content (8B).
		ROQ Mining	Cobalt concentrate	Metric tons of cobalt content										0	28.7069	0	0	0	0	0	0	0	0	0	0		Calculated by multiplying gross weight (8A) and cobalt content (8B).
		Rubamin	Cobalt concentrate	Metric tons of cobalt content										268.233	468.407	41.9315	0	0	0	0	0	0	0	0	0		Calculated by multiplying gross weight (8A) and cobalt content (8B).
		SARDC	Cobalt concentrate	Metric tons of cobalt content										54.8335	0	0	0	0	0	0	0	0	0	0	0		Calculated by multiplying gross weight (8A) and cobalt content (8B).
		SODIMINCO	Cobalt concentrate	Metric tons of cobalt content										0	0	0	0	57.8848	0	0	0	0	0	0	0		Calculated by multiplying gross weight (8A) and cobalt content (8B).
		SOMIKA	Cobalt concentrate	Metric tons of cobalt content										1509.26	1484.25	981.917	519.659	90.25	301.72	114.19	0	0	0	0	0		Calculated by multiplying gross weight (8A) and cobalt content (8B).
		Tengyuan Co&Cu Resources (TCC SARL)	Cobalt concentrate	Metric tons of cobalt content										0	0	0	0	0	0	0	0	0	211.877	0	0		Calculated by multiplying gross weight (8A) and cobalt content (8B).
		Thomas Mining SARL	Cobalt concentrate	Metric tons of cobalt content										0	0	0	0	0	0	0	0	0	1734.31	0	0		Calculated by multiplying gross weight (8A) and cobalt content (8B).
		Volcano	Cobalt concentrate	Metric tons of cobalt content										888.352	2401.01	2391.29	1116.29	31.416	0	0	0	0	0	0	0		Calculated by multiplying gross weight (8A) and cobalt content (8B).
		Bazano	Copper cobalt concentrate	Metric tons of cobalt content										0	0	714.1	126.2	0	0	0	0	0	0	0	0		Calculated by multiplying gross weight (8A) and cobalt content (8B).
		Boss	Copper cobalt concentrate	Metric tons of cobalt content										0	0	4856	5435	5000	6317	2997	0	0	0	0	0		Calculated by multiplying gross weight (8A) and cobalt content (8B).
		Boss	Copper cobalt concentrate	Metric tons of cobalt content										1972.06	4588.78	509.625	2559.77	3828.79	4415.44	1351.35	5376.31	460.221	211.841	0	0		Calculated by multiplying gross weight (8A) and cobalt content (8B).
		CDM	Copper cobalt concentrate	Metric tons of cobalt content										0	0	0	0	0	0	0	0	0	0	2742.95	1793.08		Calculated by multiplying gross weight (8A) and cobalt content (8B).
		CMSK (Compagnie Minière du Sud Katanga)	Copper cobalt concentrate	Metric tons of cobalt content										78.12	550.896	488.856	0	511.752	2332.57	0	0	0	0	0	0		Calculated by multiplying gross weight (8A) and cobalt content (8B).
		COMIKA	Copper cobalt concentrate	Metric tons of cobalt content										0	0	0	0	0	0	0	1715.41	2534.01	2553.2	1448.31	0		Calculated by multiplying gross weight (8A) and cobalt content (8B).
		DCP (Democratic Republic of Congo Copper and Cobalt Project)	Copper cobalt concentrate	Metric tons of cobalt content										154.992	51.588	0	0	0	0	0	0	0	0	0	0		Calculated by multiplying gross weight (8A) and cobalt content (8B).
		KCC (Kamoto Copper Company)	Copper cobalt concentrate	Metric tons of cobalt content										0	733.664	5559.77	6700.59	6976.28	0	0	0	0	0	0	0		Calculated by multiplying gross weight (8A) and cobalt content (8B).
		MuMi (Mutanda)	Copper cobalt concentrate	Metric tons of cobalt content										744.892	5008.15	5302.42	2619.35	1041.1	807.478	0	0	0	0	0	0		Calculated by multiplying gross weight (8A) and cobalt content (8B).
		SICOMINES	Copper cobalt concentrate	Metric tons of cobalt content										0	0	0	0	0	0	84.9408	0	0	0	0	0		Calculated by multiplying gross weight (8A) and cobalt content (8B).
		SODIMINCO	Copper cobalt concentrate	Metric tons of cobalt content										0	0	0	0	52.283	0	0	0	0	0	0	0		Calculated by multiplying gross weight (8A) and cobalt content (8B).
		Total cobalt content of ore/concentrates reported by DRC Ministry of Mines provincial divisions												23733.2	26571.7	31922.9	24784.3	23665.9	23585.5	18617	11542.3	12707.6	10164.4	4207.16	1793.08
		9d: Exports by company's predominant production type (Artisanal [including small-scale], artisanal processing, or industrial)
		Company	Material	Measurement	2000*	2001*	2002*	2003*	2004*	2005*	2006*	2007*	2008*	2009	2010	2011	2012	2013	2014	2015	2016	2017	2018	2019	2020	Referencess	Notes
		Bazano	Cobalt concentrate	Type of production										Artisanal processing	Artisanal processing	Artisanal processing	Artisanal processing	Artisanal processing	0	0	0	0	0	0	0	Global Witness, “Rush and ruin: The devastating mineral trade in Southern Katanga, DRC” (2004); CRONGD, “Democratic Republic of the Congo toxic cocktail: Protecting human rights amidst administrative confusion” (Rights and Democracy, 2007); World Bank, “Democratic Republic of Congo: Growth with governance in the mining sector” (2008); N. Tsurukawa, S. Prakash, A. Manhart, Social impacts of artisa…	The company is reported to use artisanal/small-scale means of extraction at their own mines, as well as periodically processing third pary ore.
		Bolfast	Cobalt concentrate	Type of production										Artisanal	Artisanal	Artisanal	Artisanal	Artisanal	Artisanal	Artisanal	Artisanal	Artisanal	0	0	0	Congomines.org, https://congomines.org/drc_companies/85-bolfast-company	The presence of exports, but lack of data on the company indicates it is sourcing from artisanally produced cobalt ores and concentrates. Darton includes this as a small, independent company in the 'others' group.
		Boss	Cobalt concentrate	Type of production										Industrial	Industrial	Industrial	Industrial	Industrial	Industrial	Industrial	Industrial	Industrial	Industrial	0	0	K. B. Shedd, “Cobalt” in Minerals Yearbook, (US Geological Survey)	0
		CDM	Cobalt concentrate	Type of production										Artisanal processing	Artisanal processing	Artisanal processing	Artisanal processing	Artisanal processing	Artisanal processing	Artisanal processing	Artisanal processing	Artisanal processing	0	0	0	Darton Commodities Ltd. Annual Cobalt Market Review	Through 2013, the company is reported to have their own mines, which are reported to be extracted via artisanal/small-scale means.
		Cota Mining	Cobalt concentrate	Type of production										Artisanal	Artisanal	0	0	0	0	0	0	0	0	0	0	Congomines.org, https://congomines.org/drc_companies/87-cota-mining	The presence of exports, but lack of data on the company indicates it is sourcing from artisanally produced cobalt ores and concentrates. Darton includes this as a small, independent company in the 'others' group.
		Eagle Group	Cobalt concentrate	Type of production										0	0	0	0	Artisanal	Artisanal	0	0	0	0	0	0	Darton Commodities Ltd. Annual Cobalt Market Review	The presence of exports, but lack of data on the company indicates it is sourcing from artisanally produced cobalt ores and concentrates. Darton includes this as a small, independent company in the 'others' group.
		Exaco (Exploitation artisanale du Congo)	Cobalt concentrate	Type of production										Artisanal	Artisanal	Artisanal	Artisanal	0	0	0	0	0	0	0	0	Darton Commodities Ltd. Annual Cobalt Market Review	The presence of exports, but lack of data on the company indicates it is sourcing from artisanally produced cobalt ores and concentrates. Darton includes this as a small, independent company in the 'others' group.
		FEZA	Cobalt concentrate	Type of production										0	0	0	0	0	0	Artisanal	Artisanal	0	0	0	0	Darton Commodities Ltd. Annual Cobalt Market Review	0
		Huachin Mining (CNMC)	Cobalt concentrate	Type of production										0	0	0	0	0	Industrial	Industrial	0	0	0	0	0	K. B. Shedd, “Cobalt” in Minerals Yearbook, (US Geological Survey)	China Nonferrous Metals Company
		KMP (Katanga Minerals Processing)	Cobalt concentrate	Type of production										0	Artisanal	0	0	0	0	0	0	0	0	0	0		Produces concentrates from ores, but no evidence it owns its own mines.
		Metal Mines (MTM)	Cobalt concentrate	Type of production										Industrial	Industrial	Industrial	Industrial	Industrial	Industrial	Industrial	Industrial	Industrial	Industrial	Industrial	0	Darton Commodities Ltd. Annual Cobalt Market Review	0
		MJM (Jiana Energy, formerly Macrolink Jiayuan Mining SARL)	Cobalt concentrate	Type of production										0	Artisanal	Artisanal	Artisanal	Artisanal	Artisanal	Artisanal	Artisanal	Artisanal	Artisanal	0	0	Darton Commodities Ltd. Annual Cobalt Market Review	The company is reported to use artisanal/small-scale means of extraction at their own mines, as well as periodically processing third pary ore.
		MuMi (Mutanda) Export	Cobalt concentrate	Type of production										Industrial	Industrial	0	0	0	0	0	0	0	0	0	0	K. B. Shedd, “Cobalt” in Minerals Yearbook, (US Geological Survey)	0
		ROQ Mining	Cobalt concentrate	Type of production										0	Artisanal	0	0	0	0	0	0	0	0	0	0		Produces concentrates from ores, but no evidence it owns its own mines.
		Rubamin	Cobalt concentrate	Type of production										Industrial	Industrial	Industrial	0	0	0	0	0	0	0	0	0	Congomines.org, https://congomines.org/drc_companies/101-rubamin	Congomines.org indicates that Rubamin has exploitation permits on concessions in the copper-cobalt belt. It is worth noting that the low level of production/exports would typically indicate artisanal (including small-scale) production.
		SARDC	Cobalt concentrate	Type of production										Artisanal	0	0	0	0	0	0	0	0	0	0	0		Produces concentrates from ores, but no evidence it owns its own mines.
		SODIMINCO	Cobalt concentrate	Type of production										0	0	0	0	Artisanal	0	0	0	0	0	0	0		Produces concentrates from ores, but no evidence it owns its own mines.
		SOMIKA	Cobalt concentrate	Type of production										Artisanal processing	Artisanal processing	Artisanal processing	Artisanal processing	Artisanal processing	Artisanal processing	Artisanal processing	Artisanal processing	Artisanal processing	Artisanal processing	Artisanal processing	Artisanal processing	2000-2004 Global Witness 2004 (Rush and ruin: The devastating mineral trade in Southern Katanga, DRC), 2005-2007 CRONGD 2007 (Democratic Republic of the Congo toxic cocktail: Protecting human rights amidst administrative confusion), 2008-2009 no change reported, 2010 (Darton 2010/2011), 2011-2020 still assumed to be 100% due to a lack of reports citing specific mines CDM sources from, Darton Comm…	0
		Tengyuan Co&Cu Resources (TCC SARL)	Cobalt concentrate	Type of production										0	0	0	0	0	0	0	0	0	Artisanal processing	0	0	Darton Commodities Ltd. Annual Cobalt Market Review 2022	0
		Thomas Mining SARL	Cobalt concentrate	Type of production										0	0	0	0	0	0	0	0	0	Industrial	0	0	http://www.zijinmining.com/upload/file/2020/09/14/4d367787359f4d1ea0346e2082aa4772.pdf	0
		Volcano	Cobalt concentrate	Type of production										Artisanal	Artisanal	Artisanal	Artisanal	Artisanal	0	0	0	0	0	0	0	Congomines.org, https://congomines.org/drc_companies/103-volcano-mining	The presence of exports, but lack of data on the company indicates it is sourcing from artisanally produced cobalt ores and concentrates. Darton includes this as a small, independent company in the 'others' group.
		Bazano	Copper cobalt concentrate	Type of production										0	0	Artisanal	Artisanal	0	0	0	0	0	0	0	0	Global Witness, “Rush and ruin: The devastating mineral trade in Southern Katanga, DRC” (2004); CRONGD, “Democratic Republic of the Congo toxic cocktail: Protecting human rights amidst administrative confusion” (Rights and Democracy, 2007); World Bank, “Democratic Republic of Congo: Growth with governance in the mining sector” (2008); N. Tsurukawa, S. Prakash, A. Manhart, Social impacts of artisa…	The company is reported to use artisanal/small-scale means of extraction at their own mines, as well as periodically processing third pary ore.
		Boss	Copper cobalt concentrate	Type of production										Industrial	Industrial	Industrial	Industrial	Industrial	Industrial	Industrial	Industrial	Industrial	Industrial	0	0	K. B. Shedd, “Cobalt” in Minerals Yearbook, (US Geological Survey)	0
		Boss	Copper cobalt concentrate	Type of production										Industrial	Industrial	Industrial	Industrial	Industrial	Industrial	Industrial	Industrial	Industrial	Industrial	0	0	K. B. Shedd, “Cobalt” in Minerals Yearbook, (US Geological Survey)	0
		CDM	Copper cobalt concentrate	Type of production										-	-	-	-	-	0	0	0	0	0	Artisanal processing	Artisanal processing	K. B. Shedd, “Cobalt” in Minerals Yearbook, (US Geological Survey)	Through 2013, the company is reported to have their own mines, which are reported to be extracted via artisanal/small-scale means.
		CMSK (Compagnie Minière du Sud Katanga)	Copper cobalt concentrate	Type of production										Industrial	Industrial	Industrial	Industrial	Industrial	Industrial	0	0	0	0	0	0	K. B. Shedd, “Cobalt” in Minerals Yearbook, (US Geological Survey)	0
		COMIKA	Copper cobalt concentrate	Type of production										0	0	0	0	0	0	0	Industrial	Industrial	Industrial	Industrial	0	K. B. Shedd, “Cobalt” in Minerals Yearbook, (US Geological Survey)	0
		DCP (Democratic Republic of Congo Copper and Cobalt Project)	Copper cobalt concentrate	Type of production										Artisanal	Artisanal	0	0	0	0	0	0	0	0	0	0		Produces concentrates from ores, but no evidence it owns its own mines.
		KCC (Kamoto Copper Company)	Copper cobalt concentrate	Type of production										0	Industrial	Industrial	Industrial	Industrial	Industrial	Industrial	Industrial	Industrial	0	0	0	K. B. Shedd, “Cobalt” in Minerals Yearbook, (US Geological Survey)	0
		MuMi (Mutanda)	Copper cobalt concentrate	Type of production										Industrial	Industrial	Industrial	Industrial	Industrial	Industrial	0	0	0	0	0	0	K. B. Shedd, “Cobalt” in Minerals Yearbook, (US Geological Survey)	0
		SICOMINES	Copper cobalt concentrate	Type of production										0	0	0	0	0	0	Industrial	0	0	0	0	0	K. B. Shedd, “Cobalt” in Minerals Yearbook, (US Geological Survey)	0
		SODIMINCO	Copper cobalt concentrate	Type of production										0	0	0	0	Artisanal	0	0	0	0	0	0	0	0	Produces concentrates from ores, but no evidence it owns its own mines.
		9e: Exports by destination (country)
		Company	Material	Measurement	2000*	2001*	2002*	2003*	2004*	2005*	2006*	2007*	2008*	2009	2010	2011	2012	2013	2014	2015	2016	2017	2018	2019	2020	References	Notes
		Bazano	Cobalt concentrate	Type of production										Zambia	Zambia	Zambia	Zambia	Zambia
		Bolfast	Cobalt concentrate	Type of production										China	China	China	China	China	China	China	China	China
		Boss	Cobalt concentrate	Type of production										China	China	China	China	China	China	China	China	Zambia	Zambia
		CDM	Cobalt concentrate	Type of production										China	China	China	China	China	China	China	China	China
		Cota Mining	Cobalt concentrate	Type of production										Unknown	Unknown
		Eagle Group	Cobalt concentrate	Type of production														Unknown	Unknown
		Exaco (Exploitation artisanale du Congo)	Cobalt concentrate	Type of production										Unknown	Unknown	Unknown	Unknown
		FEZA	Cobalt concentrate	Type of production																China	China
		Huachin Mining (CNMC)	Cobalt concentrate	Type of production															China	China
		KMP (Katanga Minerals Processing)	Cobalt concentrate	Type of production											Unknown
		Metal Mines (MTM)	Cobalt concentrate	Type of production										China	China	China	China	China	China	China	China	China	China	China
		MJM (Jiana Energy, formerly Macrolink Jiayuan Mining SARL)	Cobalt concentrate	Type of production											China	China	China	China	China	China	China	China	China
		MuMi (Mutanda) Export	Cobalt concentrate	Type of production										China	China
		ROQ Mining	Cobalt concentrate	Type of production											Unknown
		Rubamin	Cobalt concentrate	Type of production										India	India	India
		SARDC	Cobalt concentrate	Type of production										Unknown
		SODIMINCO	Cobalt concentrate	Type of production														Unknown
		SOMIKA	Cobalt concentrate	Type of production										China	China	China	China	China	China	China	China
		Tengyuan Co&Cu Resources (TCC SARL)	Cobalt concentrate	Type of production
		Thomas Mining SARL	Cobalt concentrate	Type of production																			China
		Volcano	Cobalt concentrate	Type of production										China	China	China	China	China
		Bazano	Copper cobalt concentrate	Type of production												China	China
		Boss	Copper cobalt concentrate	Type of production												Zambia	Zambia	Zambia	Zambia	Zambia
		Boss	Copper cobalt concentrate	Gross weight										China	China	China	China	China	China	China	China	Zambia	Zambia
		9f: DRC cobalt ore/concentrate exports to the world by production type (metric tons, cobalt content)
					2000*	2001*	2002*	2003*	2004*	2005*	2006*	2007*	2008*	2009	2010	2011	2012	2013	2014	2015	2016	2017	2018	2019	2020	References	Notes
		Industrial exports to the world												17800	17500	21600	19900	20800	16900	11800	9400	9300	9300	1500	0	0	Sum of reported exports from industrial mining companies.
		Reported artisanal exports to the world												2600	4600	4900	2000	1000	1100	2300	1800	3400	700	0	0	0	Sum of reported exports from companies sourcing material from artisanal miners.
		Reported artisanal processing exports to the world												3400	4400	5500	2900	1800	5600	4500	300	0	200	2700	1800	0	Sum of reported exports from companies processing ores from artisanal miners into concentrates.
		Total DRC Ministry of Mines exports to World												23800	26500	32000	24800	23600	23600	18600	11500	12700	10200	4200	1800	0	0
		9g: DRC cobalt ore/concentrate exports to China by production type (metric tons, cobalt content)
					2000*	2001*	2002*	2003*	2004*	2005*	2006*	2007*	2008*	2009	2010	2011	2012	2013	2014	2015	2016	2017	2018	2019	2020	References	Notes
		Industrial exports to China												17500	16500	16200	7800	8300	8200	8800	9400	4500	5800	1500	0		Sum of reported exports to China from industrial mining companies.
		Reported artisanal exports to China												1400	3700	4700	1900	600	1100	2300	1800	3400	700	0	0		Sum of reported exports to China from companies sourcing material from artisanal miners.
		Reported artisanal processing exports to the China												2400	2600	2500	2400	1700	5600	4500	300	0	0	2700	1800		Sum of reported exports to China from companies processing ores from artisanal miners into concentrates.
		Total DRC Ministry of Mines exports to China												21300	22800	23400	12100	10600	14900	15600	11500	7900	6500	4200	1800		0
		9h: Calculation of "artisanal imports" to estimate the second component of artisanal-production-B (i.e., artisanal processing plus imports) (metric tons, cobalt content)
					2000*	2001*	2002*	2003*	2004*	2005*	2006*	2007*	2008*	2009	2010	2011	2012	2013	2014	2015	2016	2017	2018	2019	2020	References	Notes
		Total China Customs imports from DRC												20600	25500	25800	13000	13400	14400	17200	10900	7600	10500	6800	4000	0	From Supporting Dataset 6B.
		Industrial Chinese imports												17500	16500	16200	7800	8300	8200	8800	9400	4500	5800	1500	0	0	From Supporting Dataset 8G.
		Artisanal Chinese imports from the DRC (rounded to the nearest thousand)												3000	9000	10000	5000	5000	6000	8000	2000	3000	5000	5000	4000	0	These estimates are predominantly larger than the sum of the "Artisanal exports to China" and "Artisanal processing exports to China" due to exports that were not reported (perhaps due to smuggling).
		9i: Artisanal processing and imports (i.e., artisanal-production-B, results from 2009 through 2020, metric tons, cobalt content)																								0
					2000*	2001*	2002*	2003*	2004*	2005*	2006*	2007*	2008*	2009	2010	2011	2012	2013	2014	2015	2016	2017	2018	2019	2020	References	Notes
		Artisanal processing (rounded to nearest thousand)												10000	10000	9000	7000	6000	6000	10000	7000	9000	16000	11000	7000	0	From Supporting Dataset 4B
		Artisanal imports (rounded to nearest thousand)												3000	9000	10000	5000	5000	6000	8000	2000	3000	5000	5000	4000	0	From Supporting Dataset 7H
		Artisanal-production-B, also referred to as artisanal processing and imports (results)												13000	19000	19000	12000	11000	12000	18000	9000	12000	21000	16000	11000	0	Artisanal-production-B results from 2009 through 2020
