# Supplementary material for: China, the Democratic Republic of the Congo, and artisanal cobalt mining from 2000 through 2020
Source: Proc Natl Acad Sci U S A. 2023 Jun 20;120(26):e2212037120. doi: 10.1073/pnas.2212037120 (PMC10293843; doi:10.1073/pnas.2212037120)
Supplement: Supplementary file 11 — Dataset S10 (XLSX) [file pnas.2212037120.sd10.xlsx]

## Sheet: Sheet1
	Supporting Dataset 10: Summary of results for artisanal processing, total Chinese cobalt ore/concentrate imports, industrial Chinese ore/concentrate imports and artisanal Chinese ore/concentrate imports(metric tons, cobalt content)
			2000	2001	2002	2003	2004	2005	2006	2007	2008	2009	2010	2011	2012	2013	2014	2015	2016	2017	2018	2019	2020				Notes
	Artisanal processing		0	0	1000	1000	1000	1000	2000	2000	3000	10000	10000	9000	7000	6000	6000	10000	7000	9000	16000	11000	7000				From Supporting Dataset 4B.
	Total Chinese cobalt ore/concentrate imports from the DRC		1000	1400	2300	5600	9800	13900	11700	8000	18500	20600	25500	25800	13000	13400	14400	17200	10900	7600	10500	6800	4000				From Supporting Dataset 5C.
	Industrial Chinese ore/concentrate imports from DRC		0	0	100	2200	3300	4400	4500	0	4800	17500	16500	16200	7800	8300	8200	8800	9400	4500	5800	1500	0				The years from 2000 through 2008 are from Supporting Dataset 4C. The years from 2008 through 2020 are from Supporting Dataset 11G.
	Artisanal Chinese imports from the DRC		1000	1000	2000	3000	7000	10000	7000	8000	14000	3000	9000	10000	5000	5000	6000	8000	2000	3000	5000	5000	4000				The years from 2000 through 2008 are from Supporting Dataset 10a. The years from 2008 through 2020 are from Supporting Dataset 11h.
	Artisanal-production-B, also referred to as Artisanal processing and imports		1000	1000	3000	4000	8000	11000	9000	10000	17000	13000	19000	19000	12000	11000	12000	18000	9000	12000	21000	16000	11000				Artisanal production estimated as the sum of artisanal processing and artisanal imports.
