# Supplementary material for: China, the Democratic Republic of the Congo, and artisanal cobalt mining from 2000 through 2020
Source: Proc Natl Acad Sci U S A. 2023 Jun 20;120(26):e2212037120. doi: 10.1073/pnas.2212037120 (PMC10293843; doi:10.1073/pnas.2212037120)
Supplement: Supplementary file 12 — Dataset S11 (XLSX) [file pnas.2212037120.sd11.xlsx]

## Sheet: Sheet1
	Supporting Dataset 11: Results of artisanal cobalt production accounting methods (metric tons, cobalt content) and comparison to artisanal cobalt production estimates from the literature (metric tons, cobalt content), and price (2020$/lb)
	11a: Cobalt price (2020$/lb), Artisanal-production-A (metric tons, cobalt content), and artisanal-production-B (metric tons, cobalt content)
		Reporter Type	2000	2001	2002	2003	2004	2005	2006	2007	2008	2009	2010	2011	2012	2013	2014	2015	2016	2017	2018	2019	2020				Notes
	Cobalt price (2020$/lb, rounded to the nearest dollar)		22.196	15.2758	10.2497	14.9181	31.7069	19.7104	20.3106	34.3925	39.9942	20.0773	21.9382	17.3927	13.5283	12.3176	13.7083	13.7176	12.5931	27.0873	36.026	16.4863	15.7
	Artisanal-production-A, also referred to as Nonindustrial (i.e., artisanal) production	Results	2000	3000	6000	5000	9000	12000	10000	10000	13000	11000	16000	15000	11000	6000	12000	17000	9000	15000	17000	13000	9000				From Supporting Dataset 3.
	Artisanal-production-B, also referred to as Artisanal processing and imports	Results	1000	1000	3000	4000	8000	11000	9000	10000	17000	13000	19000	19000	12000	11000	12000	18000	9000	12000	21000	16000	11000				The years 2000 through 2008 are from Supporting Dataset 9b. The years 2009 through 2020 are from Supporting Dataset 10I.
	11b: Artisanal-production-A, artisanal-production-B, and reported literature estimates as a percentage of total DRC cobalt mine production (%)
		Reporter Type	2000	2001	2002	2003	2004	2005	2006	2007	2008	2009	2010	2011	2012	2013	2014	2015	2016	2017	2018	2019	2020				Notes
	Total DRC mine production (rounded to nearest 100)		11000	12000	14600	14800	20200	24500	27100	25400	32300	40000	60000	59000	52000	56000	65000	72000	68000	80000	104000	107000	98200
	Artisanal-production-A share of total DRC cobalt mine production	Results	0.181818	0.25	0.410959	0.337838	0.445545	0.489796	0.369004	0.393701	0.402477	0.275	0.266667	0.254237	0.211538	0.107143	0.184615	0.236111	0.132353	0.1875	0.163462	0.121495	0.0916497				Artisanal-production-A divided by total DRC mine production
	Artisanal-production-B share of total DRC cobalt mine production	Results	0.0909091	0.0833333	0.205479	0.27027	0.39604	0.44898	0.332103	0.393701	0.526316	0.325	0.316667	0.322034	0.230769	0.196429	0.184615	0.25	0.132353	0.15	0.201923	0.149533	0.112016				Artisanal-production-B divided by total DRC mine production
	Government reported estimates share of total DRC cobalt mine production	Government	0.0909091	0.166667	0.136986	0.27027	0.346535	0.285714	N/A	N/A	N/A	0.175	0.133333	0.135593	0.134615	0.125	0.123077	0.138889	0.147059	0.15	0.173077	0.121495	N/A				Government reported estimates (from Dataset S1) divided by total DRC cobalt mine production
	Industry average reported estimates share of total DRC cobalt mine production	Industry	N/A	N/A	N/A	N/A	N/A	N/A	N/A	N/A	N/A	0.275	0.3	0.288136	0.153846	0.0892857	0.107692	0.152778	0.117647	0.1875	0.230769	0.0934579	0.0916497				Average of industry reported estimates (from Dataset S1) divided by total DRC cobalt mine production
	NGO average reported estimates share of total DRC cobalt mine production	Non-governmental organization (NGO)	0.727273	0.75	0.753425	0.743243	0.940594	0.734694	0.738007	0.748031	0.743034	N/A	N/A	N/A	N/A	N/A	N/A	N/A	N/A	0.2375	0.240385	0.242991	0.315682				Average of non-governmental organization reported estimates (from Dataset S1) divided by total DRC cobalt mine production
	11c: Artisanal-production-A, artisanal-production-B, and reported literature estimates as a percentage of total world cobalt mine production (%)
			2000	2001	2002	2003	2004	2005	2006	2007	2008	2009	2010	2011	2012	2013	2014	2015	2016	2017	2018	2019	2020				Notes
	Total world mine production (rounded to nearest 1,000)		38000	45000	52000	53000	60000	65000	70000	69000	74000	76000	105000	106000	100000	103000	115000	122000	115000	128000	149000	155000	143000
	Artisanal-production-A share of total world cobalt mine production		0.0526316	0.0666667	0.115385	0.0943396	0.15	0.184615	0.142857	0.144928	0.175676	0.144737	0.152381	0.141509	0.11	0.0582524	0.104348	0.139344	0.0782609	0.117188	0.114094	0.083871	0.0629371				Artisanal-production-A divided by total world mine production
	Artisanal-production-B share of total world cobalt mine production		0.0263158	0.0222222	0.0576923	0.0754717	0.133333	0.169231	0.128571	0.144928	0.22973	0.171053	0.180952	0.179245	0.12	0.106796	0.104348	0.147541	0.0782609	0.09375	0.14094	0.103226	0.0769231				Artisanal-production-B divided by total world mine production
	Government reported estimates share of total world cobalt mine production		0.0263158	0.0444444	0.0384615	0.0754717	0.116667	0.107692	N/A	N/A	N/A	0.0921053	0.0761905	0.0754717	0.07	0.0679612	0.0695652	0.0819672	0.0869565	0.09375	0.120805	0.083871	N/A				Government reported estimates (from Dataset S1) divided by total world cobalt mine production
	Industry average reported estimates share of total world cobalt mine production		N/A	N/A	N/A	N/A	N/A	N/A	N/A	N/A	N/A	0.144737	0.171429	0.160377	0.08	0.0485437	0.0608696	0.0901639	0.0695652	0.117188	0.161074	0.0645161	0.0629371				Average of industry reported estimates (from Dataset S1) divided by total world cobalt mine production
	NGO average reported estimates share of total world cobalt mine production		0.210526	0.2	0.211538	0.207547	0.316667	0.276923	0.285714	0.275362	0.324324	N/A	N/A	N/A	N/A	N/A	N/A	N/A	N/A	0.148438	0.167785	0.167742	0.216783				Average of non-governmental organization reported estimates (from Dataset S1) divided by total world cobalt mine production
	11d: Comparison of artisanal-production-A and artisanal-production-B
			2000	2001	2002	2003	2004	2005	2006	2007	2008	2009	2010	2011	2012	2013	2014	2015	2016	2017	2018	2019	2020	Average difference	Minimum difference	Maximum difference	Notes
	Difference between artisanal-production-A and artisanal-production-B (tons per annum or tpa)		-1000	-2000	-3000	-1000	-1000	-1000	-1000	0	4000	2000	3000	4000	1000	5000	0	1000	0	-3000	4000	3000	2000	800	-3000	5000	Artisanal-production-B minus artisanal-production-A
	Difference between artisanal-production-A and artisanal-production-B (%)		-0.5	-0.666667	-0.5	-0.2	-0.111111	-0.0833333	-0.1	0	0.307692	0.181818	0.1875	0.266667	0.0909091	0.833333	0	0.0588235	0	-0.2	0.235294	0.230769	0.222222	0.0120913	0	0.67	(Artisanal-production-B minus artisanal-production-A) divided by artisanal-production-A
	Absolute difference between artisanal-production-A and artisanal-production-B (tons per annum or tpa)		1000	2000	3000	1000	1000	1000	1000	0	4000	2000	3000	4000	1000	5000	0	1000	0	3000	4000	3000	2000	2000	0	5000	Absolute difference between artisanal-production-B minus artisanal-production-A
	Annual change of artisanal-production-A (tons per annum or tpa)			1000	3000	-1000	4000	3000	-2000	0	3000	-2000	5000	-1000	-4000	-5000	6000	5000	-8000	6000	2000	-4000	-4000				Artisanal-production-A t+1 minus t
	Annual change of artisanal-production-B (tons per annum or tpa)			0	2000	1000	4000	3000	-2000	1000	7000	-4000	6000	0	-7000	-1000	1000	6000	-9000	3000	9000	-5000	-5000				Year t+1 minus year t
	Annual change of artisanal-production-A (sign)			+	+	-	+	+	-	-	+	-	+	-	-	-	+	+	-	+	+	-	-				Positive or negative annual change
	Annual change of artisanal-production-B (sign)			-	+	+	+	+	-	+	+	-	+	-	-	-	+	+	-	+	+	-	-				Positive or negative annual change
	Comparison of sign of annual changes			different	same	different	same	same	same	different	same	same	same	same	same	same	same	same	same	same	same	same	same	Same for 17 of 20 years (85%).
	11e: Comparison of artisanal-production-A and government estimates from the literature
			2000	2001	2002	2003	2004	2005	2006	2007	2008	2009	2010	2011	2012	2013	2014	2015	2016	2017	2018	2019	2020	Average difference	Minimum difference	Maximum difference	Notes
	Difference between artisanal-production-A and government estimates (tons per annum or tpa)		-1000	-1000	-4000	-1000	-2000	-5000	-2000	N/A	N/A	-4000	-8000	-7000	-4000	1000	-4000	-7000	1000	-3000	1000	0	N/A	-2800	-8000	1000	Artisanal-production-A minus government estimates (tons per annum or tpa)
	Difference between artisanal-production-A and government estimates (%)		-0.5	-0.333333	-0.666667	-0.2	-0.222222	-0.416667	-0.2	N/A	N/A	-0.363636	-0.5	-0.466667	-0.363636	0.166667	-0.333333	-0.411765	0.111111	-0.2	0.0588235	0	N/A	-0.268963	-0.67	0.17	Artisanal-production-A minus government estimates (%)
	Absolute difference between artisanal-production-A and government estimates (tons per annum or tpa)		1000	1000	4000	1000	2000	5000	2000	N/A	N/A	4000	8000	7000	4000	1000	4000	7000	1000	3000	1000	0	N/A	3100	0	8000	Absolute difference (tons per annum or tpa)
	Annual change of government estimates (tons per annum or tpa)			1000	0	2000	3000	0	N/A	N/A	N/A	N/A	1000	0	-1000	0	1000	2000	0	2000	6000	-5000	N/A				Year t+1 minus year t
	Annual change of government estimates (sign)			+	-	+	+	-	N/A	N/A	N/A	N/A	+	-	-	-	+	+	-	+	+	-	N/A				Positive or negative annual change
	Comparison of sign of annual changes between artisanal-production-A and government estimates			same	different	different	same	different	N/A	N/A	N/A	N/A	same	same	same	same	same	same	same	same	same	same	N/A	Same for 12 of 15 years (80%).
	11f: Comparison of artisanal-production-A and industry estimates from the literature
			2000	2001	2002	2003	2004	2005	2006	2007	2008	2009	2010	2011	2012	2013	2014	2015	2016	2017	2018	2019	2020	Average difference	Minimum difference	Maximum difference	Notes
	Difference between artisanal-production-A and average industry estimates (tons per annum or tpa)		N/A	N/A	N/A	N/A	N/A	N/A	N/A	N/A	N/A	0	2000	2000	-3000	-1000	-5000	-6000	-1000	0	7000	-3000	0	-700	-6000	7000	Artisanal-production-A minus average industry estimates (tons per annum or tpa)
	Difference between artisanal-production-A and average industry estimates (%)		N/A	N/A	N/A	N/A	N/A	N/A	N/A	N/A	N/A	0	0.125	0.133333	-0.272727	-0.166667	-0.416667	-0.352941	-0.111111	0	0.411765	-0.230769	0	-0.0733987	-0.42	0.41	Artisanal-production-A minus average industry estimates (%)
	Absolute difference between artisanal-production-A and average industry estimates (tons per annum or tpa)		N/A	N/A	N/A	N/A	N/A	N/A	N/A	N/A	N/A	0	2000	2000	3000	1000	5000	6000	1000	0	7000	3000	0	2500	0	7000	Absolute difference (tons per annum or tpa)
	Annual change of average industry estimates (tons per annum or tpa)		N/A	N/A	N/A	N/A	N/A	N/A	N/A	N/A	N/A		7000	-1000	-9000	-3000	2000	4000	-3000	7000	9000	-14000	-1000				Year t+1 minus year t
	Annual change of average industry estimates (sign)		N/A	N/A	N/A	N/A	N/A	N/A	N/A	N/A	N/A		+	-	-	-	+	+	-	+	+	-	-				Positive or negative annual change
	Comparison of sign of annual changes between artisanal-production-A and average industry estimates		N/A	N/A	N/A	N/A	N/A	N/A	N/A	N/A	N/A		same	same	same	same	same	same	same	same	same	same	same	Same for 11 of 11 years (100%).
	11g: Comparison of artisanal-production-A and non-governmental organization (NGO) estimates from the literature
			2000	2001	2002	2003	2004	2005	2006	2007	2008	2009	2010	2011	2012	2013	2014	2015	2016	2017	2018	2019	2020	Average difference	Minimum difference	Maximum difference	Notes
	Difference between artisanal-production-A and average NGO estimates (tons per annum or tpa)		6000	6000	5000	6000	10000	6000	10000	9000	11000	N/A	N/A	N/A	N/A	N/A	N/A	N/A	N/A	4000	8000	13000	22000	8900	4000	22000	Artisanal-production-A minus average NGO estimates (tons per annum or tpa)
	Difference between artisanal-production-A and average NGO estimates (%)		3	2	0.833333	1.2	1.11111	0.5	1	0.9	0.846154	N/A	N/A	N/A	N/A	N/A	N/A	N/A	N/A	0.266667	0.470588	1	2.44444	1.19787	0.27	3	Artisanal-production-A minus NGO estimates (%)
	Absolute difference between artisanal-production-A and average NGO estimates (tons per annum or tpa)		6000	6000	5000	6000	10000	6000	10000	9000	11000	N/A	N/A	N/A	N/A	N/A	N/A	N/A	N/A	4000	8000	13000	22000	8900	4000	22000	Absolute difference (tons per annum or tpa)
	Annual change of average NGO estimates (tons per annum or tpa)			1000	2000	0	8000	-1000	2000	-1000	5000	N/A	N/A	N/A	N/A	N/A	N/A	N/A	N/A	N/A	6000	1000	5000				Year t+1 minus year t
	Annual change of average NGO estimates (sign)			+	+	-	+	-	+	-	+	N/A	N/A	N/A	N/A	N/A	N/A	N/A	N/A	N/A	+	+	+				Positive or negative annual change
	Comparison of sign of annual changes between artisanal-production-A and average NGO estimates			same	same	same	same	different	different	same	same	N/A	N/A	N/A	N/A	N/A	N/A	N/A	N/A	N/A	same	different	different	Same for 7 of 11 years (64%).
	11h: Comparison of artisanal-production-B and government estimates from the literature
			2000	2001	2002	2003	2004	2005	2006	2007	2008	2009	2010	2011	2012	2013	2014	2015	2016	2017	2018	2019	2020	Average difference	Minimum difference	Maximum difference	Notes
	Difference between artisanal-production-B and government estimates (tons per annum or tpa)		0	1000	-1000	0	-1000	-4000	-1000	N/A	N/A	-6000	-11000	-11000	-5000	-4000	-4000	-8000	1000	0	-3000	-3000	N/A	-3300	-11000	1000	Artisanal-production-B minus government estimates (tons per annum or tpa)
	Difference between artisanal-production-B and government estimates (%)		0	1	-0.333333	0	-0.125	-0.363636	-0.111111	N/A	N/A	-0.461538	-0.578947	-0.578947	-0.416667	-0.363636	-0.333333	-0.444444	0.111111	0	-0.142857	-0.1875	N/A	-0.184991	-0.58	1	Artisanal-production-B minus government estimates (%)
	Absolute difference between artisanal-production-B and government estimates (tons per annum or tpa)		0	1000	1000	0	1000	4000	1000	N/A	N/A	6000	11000	11000	5000	4000	4000	8000	1000	0	3000	3000	N/A	3600	0	11000
	Comparison of sign of annual changes between artisanal-production-B and government estimates			different	different	same	same	different	N/A	N/A	N/A	N/A	same	same	same	same	same	same	same	same	same	same	N/A	Same for 12 of 15 years (80%).
	11i: Comparison of artisanal-production-B and industry estimates from the literature
			2000	2001	2002	2003	2004	2005	2006	2007	2008	2009	2010	2011	2012	2013	2014	2015	2016	2017	2018	2019	2020	Average difference	Minimum difference	Maximum difference	Notes
	Difference between artisanal-production-B and industry estimates (tons per annum or tpa)		N/A	N/A	N/A	N/A	N/A	N/A	N/A	N/A	N/A	-2000	-1000	-2000	-4000	-6000	-5000	-7000	-1000	3000	3000	-6000	-2000	-2500	-7000	3000	Artisanal-production-B minus industry estimates (tons per annum or tpa)
	Difference between artisanal-production-B and industry estimates (%)		N/A	N/A	N/A	N/A	N/A	N/A	N/A	N/A	N/A	-0.153846	-0.0526316	-0.105263	-0.333333	-0.545455	-0.416667	-0.388889	-0.111111	0.25	0.142857	-0.375	-0.181818	-0.189263	-0.55	0.25	Artisanal-production-B minus industry estimates (%)
	Absolute difference between artisanal-production-B and industry estimates (tons per annum or tpa)		N/A	N/A	N/A	N/A	N/A	N/A	N/A	N/A	N/A	2000	1000	2000	4000	6000	5000	7000	1000	3000	3000	6000	2000	3500	0	7000
	Comparison of sign of annual changes between artisanal-production-B and industry estimates		N/A	N/A	N/A	N/A	N/A	N/A	N/A	N/A	N/A		same	same	same	same	same	same	same	same	same	same	same	Same for 11 of 11 years (100%).
	11j: Comparison of artisanal-production-B and non-governmental organization (NGO) estimates from the literature
			2000	2001	2002	2003	2004	2005	2006	2007	2008	2009	2010	2011	2012	2013	2014	2015	2016	2017	2018	2019	2020	Average difference	Minimum difference	Maximum difference	Notes
	Difference between artisanal-production-B and NGO estimates (tons per annum or tpa)		7000	8000	8000	7000	11000	7000	11000	9000	7000	N/A	N/A	N/A	N/A	N/A	N/A	N/A	N/A	7000	4000	10000	20000	8900	4000	20000	Artisanal-production-B minus NGO estimates (tons per annum or tpa)
	Difference between artisanal-production-B and NGO estimates (%)		7	8	2.66667	1.75	1.375	0.636364	1.22222	0.9	0.411765	N/A	N/A	N/A	N/A	N/A	N/A	N/A	N/A	0.583333	0.190476	0.625	1.81818	2.09069	0.41	8	Artisanal-production-B minus NGO estimates (%)
	Absolute difference between artisanal-production-B and NGO estimates (tons per annum or tpa)		7000	8000	8000	7000	11000	7000	11000	9000	7000	N/A	N/A	N/A	N/A	N/A	N/A	N/A	N/A	7000	4000	10000	20000	8900	4000	22000
	Comparison of sign of annual changes between artisanal-production-B and NGO estimates			different	same	different	same	different	different	different	same	N/A	N/A	N/A	N/A	N/A	N/A	N/A	N/A	N/A	same	different	different	Same for 4 of 11 years (36%).
