# Supplementary material for: China, the Democratic Republic of the Congo, and artisanal cobalt mining from 2000 through 2020
Source: Proc Natl Acad Sci U S A. 2023 Jun 20;120(26):e2212037120. doi: 10.1073/pnas.2212037120 (PMC10293843; doi:10.1073/pnas.2212037120)
Supplement: Supplementary file 13 — Dataset S12 (XLSX) [file pnas.2212037120.sd12.xlsx]

## Sheet: Sheet1
	Supporting Dataset 12: Artisanal processing as a percentage of artisanal-production-A and -B, as well as artisanal imports share of total Chinese imports
			2000	2001	2002	2003	2004	2005	2006	2007	2008	2009	2010	2011	2012	2013	2014	2015	2016	2017	2018	2019	2020				Notes
	Artisanal processing as a percentage of artisanal-production-A		0	0	0.166667	0.2	0.111111	0.0833333	0.2	0.2	0.230769	0.909091	0.625	0.6	0.636364	1	0.5	0.588235	0.777778	0.6	0.941176	0.846154	0.777778				Artisanal processing divided by artisanal-production-A
	Artisanal Chinese imports as a percentage of total Chinese imports		1	0.714286	0.869565	0.535714	0.714286	0.719424	0.598291	1	0.756757	0.145631	0.352941	0.387597	0.384615	0.373134	0.416667	0.465116	0.183486	0.394737	0.47619	0.735294	1				Artisanal Chinese imports divided by total Chinese imports
	Artisanal processing as a percentage of artisanal-production-B		0	0	0.333333	0.25	0.125	0.0909091	0.222222	0.2	0.176471	0.769231	0.526316	0.473684	0.583333	0.545455	0.5	0.555556	0.777778	0.75	0.761905	0.6875	0.636364				Artisanal processing divided by artisanal-production-A
