# Supplementary material for: China, the Democratic Republic of the Congo, and artisanal cobalt mining from 2000 through 2020
Source: Proc Natl Acad Sci U S A. 2023 Jun 20;120(26):e2212037120. doi: 10.1073/pnas.2212037120 (PMC10293843; doi:10.1073/pnas.2212037120)
Supplement: Supplementary file 14 — Dataset S13 (XLSX) [file pnas.2212037120.sd13.xlsx]

## Sheet: Sheet1
	Supporting Dataset 13: Literature estimates of the number of artisanal miners and the number of children working or present in the DRC, the former Katanga province, the copper-cobalt belt, or specifically at cobalt mine sites from 1999 through 2020.
			2000	2002	2003	2005	2006	2007	2008	2008	2008	2010	2012	2012	2016	2017	2018	2018	2019	2019	2019	2019	2020
	DRC all commodities	Total (k)	150																			2000
	Former Katanga all commodities	Total (k)							1000
		Child (k)							20
		%							0.02
	Copper-belt (mostly Co & Au)	Total (k)					120						120
		Child (k)			20		54						40
		%					0.42						0.33	0.33
	Cobalt	Total (k)		60	0	>40	0	50-250		215-346	>30	67-108				255		150-200	>200	>31	>200	60-80
		Child (k)		24	0	>20	0	20-100		28-45	>4	20-35			>5	35				>3			>0.25
		%		0.4	0	0.54	0	0.4		0.13	0.2	0.28				0.14	0.12			0.19	0.25		0.26
	Reference		1	2	3	4	5	6	7	8	9	5	10	11	8	12	13	14	15	14	16	17	18
	Units are either in thousands (k) of people or in percentage (%) of children working or present.
	Greater than symbols (>) indicate the results of mine site visits, which have not been extrapolated to estimate all artisanal and child cobalt miners.
	1. ILO, “Social and labour issues in small-scale mines: Report for discussion at the Tripartite Meeting on social and labour issues in small-scale mines” (1999).
	2. Global Witness, “Rush and ruin: The devastating mineral trade in Southern Katanga, DRC” (2004).
	3. E. Tshilobo, “Des milliers d’enfants exploités dans les mines du Katanga” (2005).
	4. Groupe One, “Problématique du travail des enfants dans les mines artisanales au Katanga.” (2007).
	5. N. Tsurukawa, S. Prakash, A. Manhart, Social impacts of artisanal cobalt mining in Katanga, Democratic Republic of Congo. Öko-Institut eV - Inst. Appl. Ecol. Freibg. 49, 65 (2011).
	6. World Bank, “Democratic Republic of Congo: Growth with governance in the mining sector” (2008).
	7. S. Goethals, J.-P. Okenda, R. Mbaya, “Chinese mining operations in Katanga” (2009).
	8. B. Faber, B. Krause, R. S. De La Sierra, “Artisanal mining, livelihoods, and child labor in the cobalt supply chain of the Democratic Republic of Congo” (2017).
	9. Pact, “PROMINES study - Artisanal mining in the Democratic Republic of Congo” (2010).
	10. C. Walther, “In DR Congo , UNICEF supports efforts to help child labourers return to school” (2012).
	11. World Vision, “Child miners speak: Key findings on children and artisanal mining in Kambove, DRC” (2013).
	12. S. Kara, Is your phone tainted by the misery of the 35,000 children in Congo’s mines? Guard. (2018).
	13. Hanrui Cobalt, Industry to formally establish Responsible Cobalt Initiative, to take action on sustainable cobalt supply chain (2017).
	14. BGR, Mapping of the artisanal copper-cobalt mining sector in the provinces of Haut-Katanga and Lualaba in the Democratic Republic of the Congo (2019).
	15. S. J. De Silva, T. Strauss, N. Morisho, “The Mutoshi Pilot Project: Local economic impact of a project aimed at formalizing artisanal and small-scale mining” (2019).
	16. L. Maiotti, B. Katz, T. Gillard, H. Koep-Andrieu, “Interconnected supply chains: a comprehensive look at due diligence challenges and opportunities sourcing cobalt and copper from the Democratic Republic of the Congo” (2019).
	17. PACT, “Confronting modern slavery in DRC-UK mineral supply chains” (2020).
	18. BGR, “Mining Conditions and Trading Networks in Artisanal Copper-Cobalt Supply Chains in the Democratic Republic of the Congo” (2021).
